# Supplementary material for: Exploring the Link Between Genetic Predictors of Cardiovascular Disease and Psoriasis
Source: JAMA Cardiol. 2024 Sep 18;9(11):1009–17. doi: 10.1001/jamacardio.2024.2859 (PMC11411451; doi:10.1001/jamacardio.2024.2859)
Supplement: Supplement 2. — eTable 1. UK Biobank Codes for Coronary Artery Disease Case (CAD) Definition eTable 2. UK Biobank Codes for Stroke Case Definition eTable 3. UK Biobank Prescription Codes for Common Medications for Cardiovascular Disease eTable 4. CAD Genetic Variants for Mendelian Randomization eTable 5. Stroke Genetic Variants for Mendelian Randomization eTable 6. Psoriasis Genetic Variants for Mendelian Randomization eTable 7. Two-Sample Bidirectional Mendelian Randomization Examining the Relationship Between Psoriasis and CAD/Stroke eTable 8. One-Sample Bidirectional Mendelian Randomization Examining the Relationship Between Psoriasis and CAD/Stroke eTable 9. Two-Sample Multivariable Mendelian Randomization Examining the Relationship Between CAD/Stroke and Psoriasis Adjusted for Key Confounders eTable 10. Sex-Stratified 1-Sample Mendelian Randomization Examining the Relationship Between CAD/Stroke and Psoriasis eTable 11. HLA-C*06:02-Stratified 1-Sample Mendelian Randomization Examining the Relationship Between CAD/Stroke and Psoriasis eTable 12. One-Sample Mendelian Randomization Examining the Relationship Between CAD/Stroke and Psoriasis Stratified by CAD Cases/Controls eTable 13. One-Sample Mendelian Randomization Examining the Relationship Between CAD/Stroke and Psoriasis Stratified by History of Medication Use eTable 14. Two-Sample Mendelian Randomization Examining the Relationship Between CAD/Stroke and Other Common Immune-Mediated Diseases eTable 15. Two-Sample Bidirectional Mendelian Randomization Examining the Relationship Between Psoriasis and CAD/Stroke (HUNT, Estonian Biobank and UK Biobank Cohorts Removed From Psoriasis Summary Statistics) eTable 16. Power Calculations for 2-sample MR Analyses [file jamacardiol-e242859-s002.xlsx]

## Sheet: Contents
Ramessur R, Saklatvala J, Budu-Aggrey A, et al. Exploring the link between genetic predictors of cardiovascular disease and psoriasis. JAMA Cardiol. Published online September 18, 2024. doi:10.1001/jamacardio.2024.2859
This supplemental material has been provided by the authors to give readers additional information about their work.
eTable 1	UK Biobank codes for coronary artery disease case (CAD) definition
eTable 2	UK Biobank codes for stroke case definition
eTable 3	UK Biobank prescription codes for common medications for cardiovascular disease
eTable 4	CAD genetic variants for Mendelian Randomization
eTable 5	Stroke genetic variants for Mendelian Randomization
eTable 6	Psoriasis genetic variants for Mendelian Randomization
eTable 7	Two-sample bidirectional Mendelian Randomization examining the relationship between psoriaisis and CAD/Stroke
eTable 8	One-sample bidirectional Mendelian Randomization examining the relationship between psoriaisis and CAD/Stroke
eTable 9	Two-sample multivariable Mendelian Randomization examining the relationship between CAD/Stroke and psoriasis adjusted for key confounders
eTable 10	Sex-stratified one-sample Mendelian Randomization examining the relationship between CAD/Stroke and psoriasis
eTable 11	HLA-C*06:02-stratified one-sample Mendelian Randomization examining the relationship between CAD/Stroke and psoriasis
eTable 12	One-sample Mendelian Randomization examining the relationship between CAD/Stroke and psoriasis statified by CAD cases/controls
eTable 13	One-sample Mendelian Randomization examining the relationship between CAD/Stroke and psoriasis statified by history of medication use
eTable 14	Two-sample Mendelian Randomization examining the relationship between CAD/Stroke and other common immune-mediated diseases
eTable 15	Two-sample bidirectional Mendelian Randomization examining the relationship between psoriaisis and CAD/Stroke (HUNT, Estonian Biobank and UK Biobank cohorts removed from psoriasis summary statistics)
eTable 16	Power calculations for two-sample MR analyses

## Sheet: eTable1
UK Biobank codes for coronary artery disease case (CAD) definition (n=33,466)
Source	Description	Code
Self reported codes	heart/cardiac problem	1066
	angina	1074
	heart attack/myocardial infarction	1075
	coronary angioplasty (ptca) +/- stent	1070
	coronary artery bypass grafts (cabg)	1095
	triple heart bypass	1523
HESIN hospital episodes and death registry data codes	Acute myocardial infarction	I21
	Subsequent myocardial infarction	I22
	Certain current complications following acute myocardial infarction	I23
	Other acute ischaemic heart diseases	I24
	Old myocardial infarction	I25.2
	Angina pectoris	I20
	Atherosclerotic heart disease	I25.1
	Ischaemic cardiomyopathy	I25.5
	Silent myocardial ischaemia	I25.6
	Other forms of chronic ischaemic heart disease	I25.8
	Chronic ischaemic heart disease, unspecified	I25.9
	Saphenous vein graft replacement of coronary artery	K40
	Other autograft replacement of coronary artery	K41
	Allograft replacement of coronary artery	K42
	Prosthetic replacement of coronary artery	K43
	Other replacement of coronary artery	K44
	Connection of thoracic artery to coronary artery	K45
	Other bypass of coronary artery	K46
	Transluminal balloon angioplasty of coronary artery	K49
	Percutaneous transluminal laser coronary angioplasty	K50.1
	Percutaneous transluminal balloon angioplasty and insertion of stent into coronary artery	K75
Touchscreen assessment codes	Age heart attack diagnosed	100291
	Age angina diagnosed	100291
	Chest pain or discomfort walking normally	100563
	Chest pain due to walking ceases when standing still	100349
	Chest pain or discomfort when walking uphill or hurrying	100564
Primary care codes- ICD9	ACUTE MYOCARDIAL INFARCTION	410
	OTHER ACUTE AND SUBACUTE FORMS OF ISCHAEMIC HEART DISEA	411
	OLD MYOCARDIAL INFARCTION	412
	ISCHAEMIA, MYOCARDIAL (CHRONIC)	4148
	ISCHAEMIC HEART DISEASE NOS	4149
	ANGINA PECTORIS	413
	OTHER FORMS OF CHRONIC ISCHAEMIC HEART DISEASE	414
	CORONARY ATHEROSCLEROSIS	4140
Primary care codes- ICD10	Acute myocardial infarction	I21
	Acute transmural myocardial infarction of anterior wall	I210
	Acute transmural myocardial infarction of inferior wall	I211
	Acute transmural myocardial infarction of other sites	I212
	Acute transmural myocardial infarction of unspecified site	I213
	Acute subendocardial myocardial infarction	I214
	Acute myocardial infarction, unspecified	I219
	Subsequent myocardial infarction	I22
	Subsequent myocardial infarction of anterior wall	I220
	Subsequent myocardial infarction of inferior wall	I221
	Subsequent myocardial infarction of other sites	I228
	Subsequent myocardial infarction of unspecified site	I229
	Certain current complications following acute myocardial infarction	I23
	Haemopericardium as current complication following acute myocardial infarction	I230
	Atrial septal defect as current complication following acute myocardial infarction	I231
	Ventricular septal defect as current complication following acute myocardial infarction	I232
	Rupture of cardiac wall without haemopericardium as current complication following acute myocardial infarction	I233
	Rupture of chordae tendineae as current complication following acute myocardial infarction	I234
	Rupture of papillary muscle as current complication following acute myocardial infarction	I235
	Thrombosis of atrium, auricular appendage, and ventricle as current complications following acute myocardial infarction	I236
	Other current complications following acute myocardial infarction	I238
	Other acute ischaemic heart diseases	I24
	Dressler syndrome	I241
	Other forms of acute ischaemic heart disease	I248
	Acute ischaemic heart disease, unspecified	I249
	Old myocardial infarction	I252
	Angina pectoris	I20
	Unstable angina	I200
	Angina pectoris with documented spasm	I201
	Other forms of angina pectoris	I208
	Angina pectoris, unspecified	I209
	Coronary thrombosis not resulting in myocardial infarction	I240
	Chronic ischaemic heart disease	I25
	Atherosclerotic cardiovascular disease, so described	I250
	Atherosclerotic heart disease	I251
	Ischaemic cardiomyopathy	I255
	Silent myocardial ischaemia	I256
	Other forms of chronic ischaemic heart disease	I258

## Sheet: eTable 2
UK Biobank codes for stroke definition (n=10,593)
Source	Description	Code
Self reported codes	Stroke	1081
	Brain haemorrhage	1491
	Ischemic stroke	1583
HESIN hospital episodes and death registry data codes	Intracerebral haemorrhage	I61
	Cerebral infarction	I63
	Stroke, not specified as haemorrhage or infarction	I64
Primary care codes- ICD9	INTRACEREBRAL HAEMORRHAGE	431
	OCCLUSION AND STENOSIS OF PRECEREBRAL ARTERIES	433
	BASILAR ARTERY	4330
	CAROTID ARTERY	4331
	VERTEBRAL ARTERY	4332
	MULTIPLE AND BILATERAL	4333
	OTHER	4338
	UNSPECIFIED	4339
	OCCLUSION OF CEREBRAL ARTERIES	434
	CEREBRAL THROMBOSIS	4340
	CEREBRAL EMBOLISM	4341
	CEREBRAL INFARCTION NOS	4349
Primary care codes- ICD10	Intracerebral haemorrhage	I61
	Intracerebral haemorrhage in hemisphere, subcortical	I610
	Intracerebral haemorrhage in hemisphere, cortical	I611
	Intracerebral haemorrhage in hemisphere, unspecified	I612
	Intracerebral haemorrhage in brain stem	I613
	Intracerebral haemorrhage in cerebellum	I614
	Intracerebral haemorrhage, intraventricular	I615
	Intracerebral haemorrhage, multiple localized	I616
	Other intracerebral haemorrhage	I618
	Intracerebral haemorrhage, unspecified	I619
	Other nontraumatic intracranial haemorrhage	I62
	Cerebral infarction	I63
	Cerebral infarction due to thrombosis of precerebral arteries	I630
	Cerebral infarction due to embolism of precerebral arteries	I631
	Cerebral infarction due to unspecified occlusion or stenosis of precerebral arteries	I632
	Cerebral infarction due to thrombosis of cerebral arteries	I633
	Cerebral infarction due to embolism of cerebral arteries	I634
	Cerebral infarction due to unspecified occlusion or stenosis of cerebral arteries	I635
	Cerebral infarction due to cerebral venous thrombosis, nonpyogenic	I636
	Other cerebral infarction	I638
	Cerebral infarction, unspecified	I639
	Stroke, not specified as haemorrhage or infarction	I64X
	Sequelae of cerebral infarction	I693
	Sequelae of stroke, not specified as haemorrhage or infarction	I694
	Vascular syndromes of brain in cerebrovascular diseases	G46
	Middle cerebral artery syndrome	G460
	Anterior cerebral artery syndrome	G461
	Posterior cerebral artery syndrome	G462
	Brain stem stroke syndrome	G463
	Cerebellar stroke syndrome	G464
	Pure motor lacunar syndrome	G465
	Pure sensory lacunar syndrome	G466
	Other lacunar syndromes	G467

## Sheet: eTable 3
UK Biobank prescription codes for common medications for cardiovascular disease
Medication	BNF	DMD	Readv2
Beta-blockers	020400010AAAAAA	821101000001101	bc7..
	020400010BBAAAA	9703211000001100	bc7z.
	020400020AAAAAA	9703311000001100	bd1..
	020400020AAABAB	4814811000001100	bd11.
	020400020BBAAAA	4814911000001100	bd12.
	020400020BCAAAB	1.77478e+16	bd13.
	020400030AAAAAA	1.77479e+16	bd14.
	020400030AAABAB	1.50576e+16	bd15.
	020400030AAACAC	1.50577e+16	bd16.
	020400030AAADAD	1.03471e+16	bd17.
	020400030AAAEAE	1.03472e+16	bd18.
	020400030BBAAAA	2.17354e+16	bd19.
	020400030BCAAAB	2.17355e+16	bd1a.
	020400030BCABAC	1098611000001100	bd1b.
	020400040AAAAAA	858801000001101	bd1c.
	020400040AAABAB	1002011000001100	bd1d.
	020400040AAACAC	14201000001100	bd1e.
	020400040BBAAAA	9703411000001100	bd1f.
	020400040BCAAAB	9703511000001100	bd1g.
	020400040BDAAAA	4815111000001100	bd1h.
	020400040BDABAB	4815411000001100	bd1i.
	020400040BEAAAA	1.7748e+16	bd1j.
	020400040BEABAB	1.77481e+16	bd1k.
	020400040BFAAAA	1.50581e+16	bd1l.
	020400040BFABAB	1.50583e+16	bd1m.
	020400050AAAAAA	1.03473e+16	bd1n.
	020400050BBAAAA	1.03474e+16	bd1o.
	020400060AAAAAA	2.17356e+16	bd1p.
	020400060AAABAB	2.1743e+16	bd1q.
	020400060AAACAC	1049311000001100	bd1r.
	020400060BBAAAA	499101000001104	bd1s.
	020400060BBABAB	9703611000001100	bd1t.
	020400070AAAAAA	9703711000001100	bd1u.
	020400070AAABAB	4815811000001100	bd1v.
	020400070BBAAAA	4816011000001100	bd1w.
	020400080AAAAAA	1.80456e+16	bd1x.
	020400080AAABAB	1.80457e+16	bd1y.
	020400080AAACAC	1.50586e+16	bd1z.
	020400080AAADAD	1.50587e+16	bd2..
	020400080AAAEAE	1.03475e+16	bd21.
	020400080AAAFAF	1.03476e+16	bd22.
	020400080AAAGAG	2.17482e+16	bd23.
	020400080AAAHAH	2.17483e+16	bd24.
	020400080AAAIAI	943511000001100	bd2w.
	020400080AAAJAJ	1.46726e+16	bd2x.
	020400080AAAKAK	246001000001101	bd2y.
	020400080AAALAL	1.64606e+16	bd2z.
	020400080AAAMAM	2589901000001100	bd3..
	020400080AAANAN	500401000001106	bd31.
	020400080AAAPAP	640401000001106	bd32.
	020400080BBAAAB	819701000001108	bd33.
	020400080BBABAC	570201000001103	bd34.
	020400080BBACAE	3164401000001100	bd35.
	020400080BBADAF	143901000001107	bd36.
	020400090AAAAAA	290701000001107	bd37.
	020400090BBAAAA	1925401000001100	bd38.
	0204000A0AAAAAA	219601000001105	bd39.
	0204000A0BBAAAA	3513611000001100	bd3a.
	0204000AAAAAAAA	781501000001102	bd3b.
	0204000AABBAAAA	422011000001104	bd3c.
	0204000ABAAAAAA	1328511000001100	bd3d.
	0204000ABAAABAB	1.84588e+16	bd3e.
	0204000ABAAACAC	1.84589e+16	bd3f.
	0204000ABBBAAAA	1.13995e+16	bd3g.
	0204000ABBCAAAA	1.13997e+16	bd3h.
	0204000ACAAAAAA	275811000001103	bd3i.
	0204000ACAAABAB	1328611000001100	bd3j.
	0204000ACAAACAC	857511000001101	bd3k.
	0204000ACAAADAD	1328711000001100	bd3l.
	0204000B0AAAAAA	1.03833e+16	bd3x.
	0204000B0BBAAAA	1.03834e+16	bd3y.
	0204000C0AAAAAA	1.5986e+16	bd3z.
	0204000C0AAABAB	1.59861e+16	bd4..
	0204000C0AAACAC	417811000001102	bd41.
	0204000C0AAADAD	1329211000001100	bd4z.
	0204000C0BBAAAA	1.82797e+16	bd5..
	0204000C0BBABAB	1.82798e+16	bd51.
	0204000C0BBACAC	2.89454e+16	bd52.
	0204000C0BBADAD	2.89456e+16	bd53.
	0204000D0AAAAAA	2.26122e+16	bd54.
	0204000D0BBAAAA	2.26123e+16	bd55.
	0204000E0AAAAAA	35311000001104	bd56.
	0204000E0AAABAB	1329711000001100	bd57.
	0204000E0AAACAC	646611000001108	bd58.
	0204000E0AAADAD	1329911000001100	bd59.
	0204000E0AAAEAE	721711000001100	bd5a.
	0204000E0AAAFAF	1330011000001100	bd5b.
	0204000E0AAAGAG	1.48022e+16	bd5c.
	0204000E0AAAHAH	1.48023e+16	bd5t.
	0204000E0AAAIAI	2.99974e+16	bd5u.
	0204000E0AAAJAJ	2.99975e+16	bd5v.
	0204000E0AAAKAK	1.77885e+16	bd5w.
	0204000E0AAALAL	1.77888e+16	bd5x.
	0204000E0AAAMAM	5511911000001100	bd5y.
	0204000E0AAANAN	5512111000001100	bd5z.
	0204000E0AAAPAP	5512211000001100	bd6..
	0204000E0AAAQAQ	8973911000001100	bd61.
	0204000E0AAARAR	8974211000001100	bd62.
	0204000E0AAASAS	3.55923e+16	bd63.
	0204000E0BBAAAD	3.55924e+16	bd64.
	0204000E0BBABAA	282111000001106	bd65.
	0204000E0BBACAC	1330111000001100	bd66.
	0204000E0BBAEAG	1.507e+16	bd67.
	0204000E0BBAFAB	1.50701e+16	bd68.
	0204000E0BBAGA0	663211000001106	bd6a.
	0204000E0BBAHA0	1330211000001100	bd6b.
	0204000E0BCACAB	1.37405e+16	bd6c.
	0204000E0BCADAC	1.37406e+16	bd6d.
	0204000E0BCAEAG	542611000001104	bd6e.
	0204000E0BEAAAB	1330311000001100	bd6w.
	0204000E0BEABAC	2.1779e+16	bd6x.
	0204000E0BEACAG	2.17791e+16	bd6y.
	0204000E0BFAAAB	1.59678e+16	bd6z.
	0204000E0BFABAC	1.59679e+16	bd7..
	0204000E0BGAAAB	5511711000001100	bd71.
	0204000E0BGABAC	1165211000001100	bd72.
	0204000E0BGACAG	1.20143e+16	bd7y.
	0204000E0BHAAAC	1.19849e+16	bd7z.
	0204000E0BHABAB	1.1985e+16	bd8..
	0204000E0BHACAG	1.19848e+16	bd81.
	0204000E0BIAAAG	1.20144e+16	bd82.
	0204000E0BIABAB	1.19846e+16	bd83.
	0204000E0BIACAC	1.19847e+16	bd84.
	0204000F0AAAAAA	1.19845e+16	bd89.
	0204000F0BBAAAA	1.20146e+16	bd8a.
	0204000G0AAAAAA	1.19865e+16	bd8b.
	0204000G0BBAAAA	1.19866e+16	bd8c.
	0204000H0AAAAAA	1.19864e+16	bd8d.
	0204000H0AAABAB	1.20148e+16	bd8e.
	0204000H0AAACAC	1.19862e+16	bd8f.
	0204000H0AAADAD	1.19863e+16	bd8g.
	0204000H0AAAEAE	1.19861e+16	bd8h.
	0204000H0AAAFAF	1073711000001100	bd8i.
	0204000H0AAAGAG	69901000001105	bd8j.
	0204000H0AAAHAH	10811000001107	bd8k.
	0204000H0AAAIAI	1331711000001100	bd8l.
	0204000H0AAAJAJ	1.84584e+16	bd8m.
	0204000H0AAAKAK	1.84585e+16	bd8n.
	0204000H0AAALAL	9791011000001100	bd8o.
	0204000H0AAAMAM	9791211000001100	bd8u.
	0204000H0AAANAN	244111000001105	bd9..
	0204000H0AAAPAP	1331811000001100	bda..
	0204000H0AAAQAQ	623811000001100	bda1.
	0204000H0AAARAR	1331911000001100	bda2.
	0204000H0AAASAS	1.03829e+16	bda3.
	0204000H0AAATAT	1.0383e+16	bda4.
	0204000H0AAAUAU	1.59862e+16	bday.
	0204000H0AAAVAV	1.59863e+16	bdaz.
	0204000H0AAAWAW	375411000001106	bdb..
	0204000H0AAAXAX	1332311000001100	bdc..
	0204000H0AAAYAY	1.82801e+16	bdc1.
	0204000H0AAAZAZ	1.82802e+16	bdc2.
	0204000H0AABABA	2.01376e+16	bdc3.
	0204000H0AABBBB	2.01377e+16	bdc4.
	0204000H0AABCBC	2.26124e+16	bdc5.
	0204000H0AABDBD	2.26125e+16	bdc6.
	0204000H0AABEBE	774211000001105	bdc7.
	0204000H0AABFBF	1332411000001100	bdc8.
	0204000H0AABGBG	600811000001101	bdcs.
	0204000H0AABHBH	1332511000001100	bdcu.
	0204000H0AABIBI	907211000001102	bdcv.
	0204000H0AABJBJ	1332611000001100	bdcw.
	0204000H0BBAAAA	1.48018e+16	bdcx.
	0204000H0BBABAB	1.48019e+16	bdcy.
	0204000H0BCAAAA	2.9997e+16	bdcz.
	0204000H0BCABAB	2.99971e+16	bdd1.
	0204000H0BDAAAA	1.77879e+16	bdd2.
	0204000H0BEAAAB	1.77881e+16	bddz.
	0204000H0BFAAAM	5512411000001100	bde..
	0204000H0BFABAJ	5512511000001100	bde1.
	0204000H0BFACAK	8749411000001100	bde2.
	0204000H0BFADAA	8749611000001100	bdeA.
	0204000H0BFAEAL	393011000001109	bdeB.
	0204000H0BFAFAB	1332711000001100	bdeC.
	0204000H0BGAAAA	1.50702e+16	bdeD.
	0204000H0BGABAB	1.50703e+16	bdeE.
	0204000H0BHAAAB	608911000001108	bdeF.
	0204000H0BIAAAA	1332811000001100	bdeg.
	0204000H0BIABAB	1.37401e+16	bdeh.
	0204000H0BJAAAA	1.37402e+16	bdeJ.
	0204000H0BJABAB	47711000001105	bdeK.
	0204000H0BKAAAM	1332911000001100	bdeL.
	0204000H0BKABAJ	2.17786e+16	bdeM.
	0204000H0BKACAM	2.17787e+16	bdeP.
	0204000H0BKADAJ	1.1177e+16	bdev.
	0204000I0AAAAAA	1.11772e+16	bdew.
	0204000I0AAABAB	1.5968e+16	bdex.
	0204000I0AAACAC	1.59681e+16	bdey.
	0204000I0AAADAD	1087111000001100	bdez.
	0204000I0AAAEAE	5512311000001100	bdf..
	0204000I0AAAFAF	1.2015e+16	bdf1.
	0204000I0AAAGAG	1.19871e+16	bdf2.
	0204000I0AAAHAH	1.19872e+16	bdf8.
	0204000I0AAAIAI	1.1987e+16	bdfw.
	0204000I0AAAJAJ	1.61832e+16	bdfx.
	0204000I0AAAKAK	1.61833e+16	bdfy.
	0204000I0AAALAL	1.79626e+16	bdfz.
	0204000I0AAAMAM	1.79627e+16	bdh..
	0204000I0AAANAN	2.2612e+16	bdh1.
	0204000I0AAAPAP	2.26121e+16	bdh2.
	0204000I0AAAQAQ	1.31785e+16	bdj..
	0204000I0AAARAR	1.31786e+16	bdj1.
	0204000I0BBAAAC	3.5904e+16	bdj4.
	0204000I0BBABAD	3.59041e+16	bdk..
	0204000I0BBACAE	2.26002e+16	bdk1.
	0204000I0BCAAAB	2.26003e+16	bdk2.
	0204000I0BCABAC	1.1623e+16	bdk5.
	0204000I0BCACAD	1.16231e+16	bdk7.
	0204000I0BCADAE	1.7787e+16	bdl..
	0204000I0BCAEAA	1.77876e+16	bdl3.
	0204000J0AAAAAA	1.80831e+16	bdl4.
	0204000J0AAABAB	1.31423e+16	bdl5.
	0204000J0BBAAAA	3.59032e+16	bdl6.
	0204000J0BBABAB	2.97715e+16	bdm..
	0204000K0AAAAAA	2.97716e+16	bdm1.
	0204000K0AAABAB	3.14065e+16	bdm2.
	0204000K0AAACAC	3.14066e+16	bdmy.
	0204000K0AAADAD	1.15608e+16	bdmz.
	0204000K0AAAFAF	1.15609e+16	bdn..
	0204000K0AAAGAG	2.17784e+16	bdn1.
	0204000K0AAAHAH	2.17785e+16	bdn2.
	0204000K0AAAIAI	1.77873e+16	bdn5.
	0204000K0AAAJAJ	1005611000001100	bdn6.
	0204000K0AAAKAK	1.20152e+16
	0204000K0AAALAL	1.19868e+16
	0204000K0AAAMAM	1.19869e+16
	0204000K0AAANAN	1.19867e+16
	0204000K0AAAPAP	286501000001103
	0204000K0AAAQAQ	1.20383e+16
	0204000K0AAARAR	1.20384e+16
	0204000K0AAASAS	1.20787e+16
	0204000K0AAATAT	1.20381e+16
	0204000K0AAAUAU	1.20788e+16
	0204000K0AAAVAV	1.20379e+16
	0204000K0AAAWAW	1.2038e+16
	0204000K0AAAXAX	1.20378e+16
	0204000K0AAAYAY	1.2079e+16
	0204000K0AAAZAZ	1.20393e+16
	0204000K0AABABA	1.20395e+16
	0204000K0AABBBB	1.20391e+16
	0204000K0AABCBC	1.20791e+16
	0204000K0AABDBD	1.20388e+16
	0204000K0AABEBE	1.2039e+16
	0204000K0AABFBF	1.20386e+16
	0204000K0AABGBG	1.31432e+16
	0204000K0AABHBH	3.59033e+16
	0204000K0AABIBI	3142411000001100
	0204000K0AABJBJ	711301000001107
	0204000K0AABKBK	58311000001109
	0204000K0AABLBL	1330411000001100
	0204000K0AABMBM	1.84586e+16
	0204000K0AABNBN	1.84587e+16
	0204000K0BBAAAB	9791711000001100
	0204000K0BBABAC	9791911000001100
	0204000K0BBACAA	401411000001109
	0204000K0BBADAD	1330511000001100
	0204000K0BDAAAB	674511000001104
	0204000K0BDABAC	1330611000001100
	0204000K0BDACAD	1.03831e+16
	0204000K0BEAAAB	1.03832e+16
	0204000K0BEABAC	1.59864e+16
	0204000K0BGAAAB	1.59865e+16
	0204000K0BGABAC	335611000001106
	0204000K0BHAAAX	1331011000001100
	0204000K0BIAABE	1.82799e+16
	0204000K0BJAAAC	1.828e+16
	0204000L0AAAAAA	2.89452e+16
	0204000L0BBAAAA	2.89453e+16
	0204000M0AAAAAA	2.26126e+16
	0204000M0AAABAB	2.26127e+16
	0204000M0AAACAC	225111000001106
	0204000M0AAADAD	1331111000001100
	0204000M0AAAEAE	852111000001108
	0204000M0AAAFAF	1331211000001100
	0204000M0AAAGAG	790911000001104
	0204000M0AAAHAH	1331311000001100
	0204000M0AAAIAI	1.4802e+16
	0204000M0AAAJAJ	1.48021e+16
	0204000M0AAAKAK	2.99972e+16
	0204000M0AAALAL	2.99973e+16
	0204000M0BBAAAA	1.77883e+16
	0204000M0BBABAB	1.77884e+16
	0204000M0BCAAAA	8750211000001100
	0204000N0AAAAAA	8750311000001100
	0204000N0AAABAB	3.55921e+16
	0204000N0AAACAC	3.55922e+16
	0204000N0AAADAD	884011000001109
	0204000N0AAAEAE	1331411000001100
	0204000N0AAAFAF	2.97717e+16
	0204000N0AAAGAG	2.97718e+16
	0204000N0AAAHAH	718711000001103
	0204000N0AAAIAI	1331511000001100
	0204000N0AAAJAJ	1.37403e+16
	0204000N0AAAKAK	1.37404e+16
	0204000N0AAALAL	263511000001107
	0204000N0BBAAAB	1331611000001100
	0204000N0BBABAC	2.17788e+16
	0204000N0BBACAD	2.17789e+16
	0204000N0BBADAE	1.11773e+16
	0204000N0BCAAAB	1.11774e+16
	0204000N0BCABAC	1.59682e+16
	0204000N0BCACAD	1.59683e+16
	0204000N0BCADAE	1256211000001100
	0204000N0BDAAAF	1.20792e+16
	0204000N0BEAAAF	1.20403e+16
	0204000N0BFAAAB	1.20404e+16
	0204000N0BFABAC	1.20401e+16
	0204000N0BFACAD	1.20793e+16
	0204000N0BFADAE	1.20398e+16
	0204000N0BFAEAA	1.20399e+16
	0204000N0BGAAAB	1.20397e+16
	0204000N0BGABAC	637101000001103
	0204000N0BGACAD	1.31424e+16
	0204000N0BGADAE	3.59034e+16
	0204000N0BHAAAF	1234511000001100
	0204000N0BIAAAF	2898001000001100
	0204000P0AAAAAA	728001000001106
	0204000P0AAABAB	379301000001104
	0204000P0BBAAAA	1.00511e+16
	0204000P0BBABAB	9953211000001100
	0204000P0BCAAAB	2597501000001100
	0204000P0BCABAA	263701000001104
	0204000Q0AAAAAA	292501000001100
	0204000Q0AAABAB	145701000001106
	0204000Q0AAACAC	221201000001100
	0204000Q0BBAAAA	3799211000001100
	0204000Q0BCAAAB	3516511000001100
	0204000Q0BDAAAC	292701000001106
	0204000R0AAA1A1	2.83673e+16
	0204000R0AAA2A2	9902011000001100
	0204000R0AAA3A3	1.12525e+16
	0204000R0AAA4A4	1.12526e+16
	0204000R0AAA5A5	2.0358e+16
	0204000R0AAA6A6	2.03581e+16
	0204000R0AAA7A7	1.85062e+16
	0204000R0AAA8A8	1.85063e+16
	0204000R0AAA9A9	3.51374e+16
	0204000R0AAAAAA	3.51376e+16
	0204000R0AAABAB	1.97078e+16
	0204000R0AAACAC	1.97079e+16
	0204000R0AAADAD	1.3436e+16
	0204000R0AAAFAF	1.34361e+16
	0204000R0AAAGAG	1.70122e+16
	0204000R0AAAHAH	1.70123e+16
	0204000R0AAAIAI	3.23961e+16
	0204000R0AAAJAJ	3.23962e+16
	0204000R0AAAKAK	3.00013e+16
	0204000R0AAALAL	3.00014e+16
	0204000R0AAAMAM	2.24959e+16
	0204000R0AAANAN	2.2496e+16
	0204000R0AAAPAP	1.78068e+16
	0204000R0AAAQAQ	1.7807e+16
	0204000R0AAARAR	1.04915e+16
	0204000R0AAASAS	1.04918e+16
	0204000R0AAATAT	2.02834e+16
	0204000R0AAAUAU	2.02835e+16
	0204000R0AAAVAV	1.50578e+16
	0204000R0AAAWAW	1.50579e+16
	0204000R0AAAXAX	2.11051e+16
	0204000R0AAAYAY	2.11052e+16
	0204000R0AAAZAZ	1.07406e+16
	0204000R0AABABA	1.07407e+16
	0204000R0AABBBB	2.18004e+16
	0204000R0AABCBC	2.18008e+16
	0204000R0AABDBD	1177911000001100
	0204000R0AABEBE	5343911000001100
	0204000R0AABFBF	2.95623e+16
	0204000R0AABGBG	8305311000001100
	0204000R0AABHBH	8294811000001100
	0204000R0AABIBI	8295111000001100
	0204000R0AABJBJ	8294711000001100
	0204000R0AABKBK	2.95621e+16
	0204000R0AABLBL	2.44317e+16
	0204000R0AABMBM	8305211000001100
	0204000R0AABNBN	8296611000001100
	0204000R0AABPBP	8297011000001100
	0204000R0AABQBQ	8295911000001100
	0204000R0AABRBR	2.44313e+16
	0204000R0AABSBS	1.22871e+16
	0204000R0AABTBT	1.22331e+16
	0204000R0AABUBU	1.22332e+16
	0204000R0AABVBV	1.2233e+16
	0204000R0AABWBW	1.22872e+16
	0204000R0AABXBX	1.22328e+16
	0204000R0AABYBY	1.22329e+16
	0204000R0AABZBZ	1.22327e+16
	0204000R0AACACA	2.83594e+16
	0204000R0AACBCB	2.83597e+16
	0204000R0AACCCC	2.83653e+16
	0204000R0AACDCD	2.8359e+16
	0204000R0AACECE	2.83583e+16
	0204000R0AACFCF	2.83585e+16
	0204000R0AACGCG	2.83654e+16
	0204000R0AACHCH	2.83581e+16
	0204000R0AACICI	4542811000001100
	0204000R0AACJCJ	632011000001104
	0204000R0AACKCK	1342711000001100
	0204000R0AACLCL	2.12817e+16
	0204000R0AACMCM	2.12818e+16
	0204000R0AACNCN	1.84979e+16
	0204000R0AACPCP	1.8498e+16
	0204000R0AACQCQ	13211000001101
	0204000R0AACRCR	1342811000001100
	0204000R0AACSCS	888911000001101
	0204000R0AACTCT	1342911000001100
	0204000R0AACUCU	1.03855e+16
	0204000R0AACVCV	1.03856e+16
	0204000R0AACWCW	3.51387e+16
	0204000R0AACXCX	3.51389e+16
	0204000R0AACYCY	589411000001102
	0204000R0AACZCZ	1343111000001100
	0204000R0AADADA	1.41143e+16
	0204000R0AADBDB	1.41145e+16
	0204000R0AADCDC	2.26216e+16
	0204000R0AADDDD	2.26217e+16
	0204000R0AADEDE	1.02885e+16
	0204000R0AADFDF	1.02887e+16
	0204000R0AADGDG	502311000001102
	0204000R0AADHDH	1343211000001100
	0204000R0AADIDI	841811000001108
	0204000R0AADJDJ	1343511000001100
	0204000R0BBAAAH	43211000001107
	0204000R0BBABAJ	1343611000001100
	0204000R0BBACAK	3.00035e+16
	0204000R0BBADAL	3.00036e+16
	0204000R0BCABAJ	1.97345e+16
	0204000R0BCACAH	1.97346e+16
	0204000R0BCADAK	1.04379e+16
	0204000R0BCAEAL	1.0438e+16
	0204000R0BDAAAH	3.6728e+16
	0204000R0BDABAJ	3.67282e+16
	0204000R0BDACAB	1.78081e+16
	0204000R0BDADAA	1.78084e+16
	0204000R0BDAEAB	5452611000001100
	0204000R0BDAFAA	5452711000001100
	0204000R0BDAGAH	5338511000001100
	0204000R0BDAHAL	5343211000001100
	0204000R0BDAIAJ	78411000001104
	0204000R0BDAJAK	1343711000001100
	0204000R0BEAAAH	1.02854e+16
	0204000R0BEABAJ	1.02855e+16
	0204000R0BEACAK	7376911000001100
	0204000R0BEADAL	7377011000001100
	0204000R0BGAAAH	1.5058e+16
	0204000R0BGABAJ	1.50582e+16
	0204000R0BGACAK	634311000001108
	0204000R0BGADAL	1343811000001100
	0204000R0BGAEAC	561511000001101
	0204000R0BGAFAA	1344011000001100
	0204000R0BGAGAB	2.18031e+16
	0204000R0BIAAAB	2.18032e+16
	0204000R0BJAAAH	1135411000001100
	0204000R0BJABAJ	1.22873e+16
	0204000R0BJACAK	1.22337e+16
	0204000R0BJADAL	1.22338e+16
	0204000R0BKAAAH	1.22336e+16
	0204000R0BKABAJ	1.22874e+16
	0204000R0BKACAK	1.22334e+16
	0204000R0BKADAL	1.22335e+16
	0204000R0BLAAAB	1.22333e+16
	0204000R0BMAAAH	8305111000001100
	0204000R0BMABAJ	8295011000001100
	0204000R0BMACAK	8295211000001100
	0204000R0BMADAL	8294911000001100
	0204000R0BMAEAB	8305011000001100
	0204000R0BMAFAB	8295711000001100
	0204000R0BMAGAA	8295811000001100
	0204000R0BNAAAB	8295511000001100
	0204000R0BNABAA	1.07437e+16
	0204000R0BNACAB	1.07438e+16
	0204000R0BNADAA	2.12813e+16
	0204000R0BNAEAA	2.12814e+16
	0204000R0BNAFAB	1.73285e+16
	0204000R0BPAAAB	1.73286e+16
	0204000R0BPABAA	1.85064e+16
	0204000R0BQAAAB	1.85065e+16
	0204000R0BRAAAB	3.51378e+16
	0204000R0BSAAAB	3.51379e+16
	0204000R0BTAAAA	1.9708e+16
	0204000R0BTABAB	1.97081e+16
	0204000R0BUAAAB	1.34362e+16
	0204000R0BVAACW	1.34363e+16
	0204000R0BVABCX	1.70124e+16
	0204000R0BVACCY	1.70125e+16
	0204000R0BVADDB	3.23963e+16
	0204000R0BWAAAH	3.23964e+16
	0204000R0BXAAAA	3.00025e+16
	0204000R0BXABAB	3.00026e+16
	0204000R0BYAAAA	2.24967e+16
	0204000T0AAAAAA	2.24968e+16
	0204000T0AAABAB	1.85531e+16
	0204000T0AAACAC	1.85532e+16
	0204000T0AAAEAE	3.67273e+16
	0204000T0AAAFAF	3.67274e+16
	0204000T0AAAGAG	1.78072e+16
	0204000T0AAAHAH	1.78074e+16
	0204000T0AAAIAI	1.04923e+16
	0204000T0AAAJAJ	1.04925e+16
	0204000T0AAAKAK	2.02836e+16
	0204000T0AAALAL	2.02837e+16
	0204000T0AAAMAM	1.50584e+16
	0204000T0AAANAN	1.50585e+16
	0204000T0AAAPAP	2.11082e+16
	0204000T0AAAQAQ	2.11083e+16
	0204000T0AAARAR	1.07408e+16
	0204000T0AAASAS	1.07409e+16
	0204000T0AAATAT	2.1802e+16
	0204000T0AAAUAU	2.18021e+16
	0204000T0AAAVAV	2.05778e+16
	0204000T0AAAWAW	2.05779e+16
	0204000T0AAAXAX	1.43399e+16
	0204000T0AAAYAY	1205111000001100
	0204000T0AAAZAZ	5344311000001100
	0204000T0AABABA	2.1309e+16
	0204000T0AABBBB	1.22875e+16
	0204000T0AABCBC	1.22344e+16
	0204000T0AABDBD	1.22345e+16
	0204000T0BBAAAB	1.22342e+16
	0204000T0BBABAC	2.13089e+16
	0204000T0BBACAF	2.13092e+16
	0204000T0BCAAAC	1.22876e+16
	0204000T0BCABAE	1.2234e+16
	0204000T0BCACAA	1.22341e+16
	0204000T0BCADAH	1.22339e+16
	0204000T0BDAAAE	2.13091e+16
	0204000U0AAAAAA	1.39193e+16
	0204000U0BBAAAA	1.39194e+16
	0204000U0BCAAAA	2.03572e+16
	0204000V0AAAAAA	2.03573e+16
	0204000V0AAABAB	1.85066e+16
	0204000V0BBAAAA	1.85067e+16
	0204000V0BCAAAA	3.5138e+16
	0204000W0AAAAAA	3.51381e+16
	0204000W0AAABAB	1.97082e+16
	0204000W0AAACAC	1.97083e+16
	0204000W0BBAAAA	1.70126e+16
	0204000W0BBABAB	1.70127e+16
	0204000W0BCAAAC	3.23965e+16
	0204000X0AAAAAA	3.23966e+16
	0204000X0AAABAB	3.00029e+16
	0204000X0BBAAAA	3.00032e+16
	0204000X0BBABAB	2.24957e+16
	0204000Y0AAAAAA	2.24958e+16
	0204000Y0BBAAAA	3.35656e+16
	0204000Z0AAAAAA	3.35657e+16
	0204000Z0BBAAAA	1.80849e+16
		1.8085e+16
		1.04928e+16
		1.04931e+16
		2.02838e+16
		2.02839e+16
		1.50592e+16
		1.50595e+16
		1.87437e+16
		1.87438e+16
		1.0741e+16
		1.07411e+16
		2.18023e+16
		2.18025e+16
		1.43407e+16
		971011000001108
		5344711000001100
		2.83603e+16
		2.83604e+16
		2.83656e+16
		2.83602e+16
		2.83577e+16
		2.83578e+16
		2.83657e+16
		2.83574e+16
		249811000001104
		1339811000001100
		2.12815e+16
		2.12816e+16
		1.84977e+16
		1.84978e+16
		706111000001101
		1339911000001100
		853911000001104
		1340011000001100
		1.03853e+16
		1.03854e+16
		3.51382e+16
		3.51384e+16
		904411000001108
		1340311000001100
		1.4114e+16
		1.41142e+16
		1.97084e+16
		1.97085e+16
		1.31851e+16
		1.02889e+16
		1.02891e+16
		573811000001107
		1340411000001100
		433811000001104
		1340611000001100
		392011000001100
		1340811000001100
		3.00033e+16
		3.00034e+16
		1.97342e+16
		1.97343e+16
		1.04384e+16
		1.04386e+16
		3.67275e+16
		3.67277e+16
		1.78076e+16
		1.78078e+16
		5460911000001100
		5461111000001100
		653711000001109
		1340911000001100
		1.02858e+16
		1.02859e+16
		7376711000001100
		7376811000001100
		1.50588e+16
		1.5059e+16
		93911000001106
		1341011000001100
		557311000001108
		1341511000001100
		2.18014e+16
		2.18017e+16
		1121411000001100
		5461011000001100
		2.33891e+16
		8304911000001100
		8296111000001100
		8296411000001100
		8296011000001100
		2.33889e+16
		2.33893e+16
		8304811000001100
		8297411000001100
		8297611000001100
		8297311000001100
		2.33892e+16
		1.51602e+16
		1.5159e+16
		1.51591e+16
		1.51589e+16
		1.51603e+16
		1.51593e+16
		1.51594e+16
		1.51592e+16
		1.39198e+16
		1.392e+16
		1.85068e+16
		1.85069e+16
		3.51385e+16
		3.51386e+16
		3.28074e+16
		3.28075e+16
		1.97086e+16
		1.97087e+16
		2.82374e+16
		2.82376e+16
		3.23967e+16
		3.23968e+16
		2.24961e+16
		2.24962e+16
		3.35724e+16
		3.35726e+16
		2.22038e+16
		2.22039e+16
		1.04932e+16
		1.04934e+16
		2.0284e+16
		2.02841e+16
		1.50597e+16
		1.50599e+16
		1.07412e+16
		1.07413e+16
		2.18027e+16
		2.18029e+16
		1137011000001100
		5345411000001100
		1.4159e+16
		1.41567e+16
		1.41568e+16
		1.41566e+16
		1.41591e+16
		1.4157e+16
		1.41571e+16
		1.41569e+16
		3517111000001100
		3666001000001100
		221701000001108
		3666101000001100
		3666201000001100
		146201000001105
		3666301000001100
		1096801000001100
		2021201000001100
		3520311000001100
		1.40123e+16
		1.39741e+16
		1.39743e+16
		1.3974e+16
		2320501000001100
		7494311000001100
		7494411000001100
		1.14023e+16
		1.14024e+16
		7332611000001100
		7332711000001100
		2.23249e+16
		2.2325e+16
		7334111000001100
		7334211000001100
		1.03883e+16
		1.03884e+16
		1.85573e+16
		1.85574e+16
		1.41156e+16
		1.41157e+16
		1.97116e+16
		1.97117e+16
		1.32001e+16
		1.32019e+16
		1.02902e+16
		1.02903e+16
		7974511000001100
		7974611000001100
		9034211000001100
		9034311000001100
		7402411000001100
		7402511000001100
		7469811000001100
		7470011000001100
		3.00087e+16
		3.00088e+16
		2.39586e+16
		2.39587e+16
		1.04388e+16
		1.04391e+16
		1.78261e+16
		1.78262e+16
		1.13993e+16
		1.13994e+16
		7377511000001100
		7377611000001100
		1.50719e+16
		1.5072e+16
		7338211000001100
		7338311000001100
		1.37426e+16
		1.37427e+16
		7398111000001100
		7398211000001100
		2.18208e+16
		2.18211e+16
		1090311000001100
		2320601000001100
		7494511000001100
		7494711000001100
		1.79629e+16
		1.79631e+16
		7332811000001100
		7332911000001100
		2.23251e+16
		2.23252e+16
		7334311000001100
		7334411000001100
		1.03885e+16
		1.03886e+16
		1.85575e+16
		1.85576e+16
		1.41158e+16
		1.41159e+16
		1.97118e+16
		1.97119e+16
		1.3202e+16
		1.32021e+16
		1.02905e+16
		1.02907e+16
		7974711000001100
		7974811000001100
		9034511000001100
		9034611000001100
		7402611000001100
		7402711000001100
		7470111000001100
		7470311000001100
		3.70513e+16
		3.70515e+16
		2.39589e+16
		2.39591e+16
		1.04395e+16
		1.04397e+16
		1.78263e+16
		1.78264e+16
		7377711000001100
		7377811000001100
		1.50722e+16
		1.50723e+16
		7338411000001100
		7338511000001100
		1.37428e+16
		1.37429e+16
		7398311000001100
		7398411000001100
		2.1821e+16
		2.18212e+16
		1080411000001100
		5542411000001100
		3433501000001100
		7493711000001100
		7493811000001100
		1.14014e+16
		1.14016e+16
		7398911000001100
		7399011000001100
		2.23244e+16
		2.23245e+16
		7333711000001100
		7333811000001100
		1.03879e+16
		1.0388e+16
		1.85569e+16
		1.8557e+16
		1.41148e+16
		1.4115e+16
		1.9712e+16
		1.97121e+16
		1.02895e+16
		1.02897e+16
		9033311000001100
		9033511000001100
		7402011000001100
		7402111000001100
		7469111000001100
		7469311000001100
		3.00083e+16
		3.00084e+16
		2.3958e+16
		2.39581e+16
		1.04398e+16
		1.04399e+16
		1.78257e+16
		1.78258e+16
		1.13996e+16
		1.13998e+16
		7377111000001100
		7377211000001100
		1.50724e+16
		1.50726e+16
		7337811000001100
		7337911000001100
		1.37422e+16
		1.37423e+16
		7397711000001100
		7397811000001100
		2.182e+16
		2.18201e+16
		1053911000001100
		1.24226e+16
		1.23701e+16
		1.23706e+16
		1.237e+16
		1.85188e+16
		1.85121e+16
		1.85122e+16
		1.8512e+16
		2.33903e+16
		8356811000001100
		8333611000001100
		8333811000001100
		8333311000001100
		2.33902e+16
		3433601000001100
		7493911000001100
		7494111000001100
		1.14018e+16
		1.1402e+16
		7332411000001100
		7332511000001100
		2.23247e+16
		2.23248e+16
		7333911000001100
		7334011000001100
		1.03881e+16
		1.03882e+16
		1.85571e+16
		1.85572e+16
		1.41152e+16
		1.41154e+16
		1.97122e+16
		1.97123e+16
		1.32024e+16
		1.32025e+16
		1.02898e+16
		1.02899e+16
		7974311000001100
		7974411000001100
		9033711000001100
		9034011000001100
		7402211000001100
		7402311000001100
		7469511000001100
		7469711000001100
		3.00085e+16
		3.00086e+16
		2.39583e+16
		2.39585e+16
		1.04402e+16
		1.04404e+16
		1.78259e+16
		1.7826e+16
		1.13999e+16
		1.14002e+16
		7377311000001100
		7377411000001100
		1.50727e+16
		1.50728e+16
		7338011000001100
		7338111000001100
		1.37424e+16
		1.37425e+16
		7397911000001100
		7398011000001100
		2.18202e+16
		2.18205e+16
		1166311000001100
		742311000001105
		1352111000001100
		1352211000001100
		4566011000001100
		4566111000001100
		749111000001104
		1352611000001100
		2.37886e+16
		2.37888e+16
		354811000001105
		1352911000001100
		164711000001103
		1353011000001100
		607511000001100
		1353111000001100
		3.00127e+16
		3.00128e+16
		1.78533e+16
		1.78534e+16
		5455011000001100
		5455411000001100
		5455111000001100
		5455211000001100
		5455311000001100
		1.05012e+16
		1.05015e+16
		7457411000001100
		7457511000001100
		339411000001106
		1353311000001100
		735811000001109
		1353711000001100
		2.18316e+16
		2.18317e+16
		5454911000001100
		1167711000001100
		1213811000001100
		5454811000001100
		2.98266e+16
		2.97921e+16
		2.97923e+16
		2.9792e+16
		141911000001108
		1395411000001100
		1.81647e+16
		1.81648e+16
		93711000001109
		1395511000001100
		2.37897e+16
		2.37898e+16
		684111000001100
		1395711000001100
		881311000001109
		1395911000001100
		328311000001107
		1396011000001100
		1.78535e+16
		1.78538e+16
		5508711000001100
		5508811000001100
		7457611000001100
		7457711000001100
		2.97848e+16
		2.97849e+16
		111000001107
		1396211000001100
		3702811000001100
		3702911000001100
		2.18318e+16
		2.18319e+16
		1305911000001100
		3521511000001100
		504701000001106
		1096901000001100
		3.58414e+16
		3.58415e+16
		1.31434e+16
		3.58933e+16
		3.58413e+16
		1.00721e+16
		3.42879e+16
		3.4288e+16
		1.31433e+16
		3.58934e+16
		1.00723e+16
		1.70337e+16
		1.70338e+16
		639201000001103
		3.42767e+16
		3.42769e+16
		4217801000001100
		3.42881e+16
		3.42882e+16
		1.25252e+16
		3.42883e+16
		3.42884e+16
		419501000001105
		1.64603e+16
		1.64583e+16
		1.26434e+16
		1.25901e+16
		1.25903e+16
		1.259e+16
		1.26435e+16
		1.25897e+16
		1.25898e+16
		1.25896e+16
		858901000001107
		50911000001108
		1389711000001100
		281111000001101
		1389811000001100
		2.39519e+16
		2.3952e+16
		2211000001109
		1390411000001100
		192511000001101
		1390611000001100
		3.02172e+16
		3.02173e+16
		311711000001109
		1390811000001100
		2.98821e+16
		2.98822e+16
		3.65369e+16
		3.6537e+16
		211811000001105
		1391111000001100
		2.20553e+16
		2.20554e+16
		1271711000001100
		1240311000001100
		2.12315e+16
		2.12316e+16
		2.12339e+16
		2.1234e+16
		2.10247e+16
		2.10248e+16
		1.31425e+16
		3.60376e+16
		4413711000001100
		1.26436e+16
		1.25915e+16
		1.25917e+16
		1.25914e+16
		1.26437e+16
		1.25908e+16
		1.2591e+16
		1.25906e+16
		1.26438e+16
		1.25924e+16
		1.25925e+16
		1.25923e+16
		1.26439e+16
		1.25921e+16
		1.25922e+16
		1.2592e+16
		859001000001102
		22311000001107
		1392511000001100
		265911000001104
		1392611000001100
		2.39521e+16
		2.39522e+16
		99411000001101
		1393511000001100
		846811000001103
		1393711000001100
		341511000001108
		1394111000001100
		2.98823e+16
		2.98824e+16
		3.65371e+16
		3.65372e+16
		806211000001105
		1394311000001100
		2.20555e+16
		2.20556e+16
		1038111000001100
		1311511000001100
		8581911000001100
		8557811000001100
		8557911000001100
		8557611000001100
		8582011000001100
		8558111000001100
		8558211000001100
		8558011000001100
		8582111000001100
		8556511000001100
		8556811000001100
		3.50531e+16
		8556411000001100
		3.5053e+16
		8582211000001100
		8557111000001100
		8557311000001100
		8557011000001100
		1076001000001100
		246511000001107
		1395611000001100
		179211000001104
		1395811000001100
		2.39523e+16
		2.39524e+16
		166411000001101
		1397311000001100
		296411000001101
		1397611000001100
		1.79294e+16
		1.79295e+16
		929111000001109
		1397711000001100
		2.98825e+16
		2.98826e+16
		295111000001100
		1398011000001100
		2.20557e+16
		2.20558e+16
		1160811000001100
		1301911000001100
		1237211000001100
		7978911000001100
		7979011000001100
		8582311000001100
		8563811000001100
		8563911000001100
		8563711000001100
		8582411000001100
		8564111000001100
		8564211000001100
		8564011000001100
		1.46064e+16
		1.46009e+16
		1.4601e+16
		1.46008e+16
		1.46065e+16
		1.46012e+16
		1.46013e+16
		1.46011e+16
		1.2644e+16
		1.25936e+16
		1.25937e+16
		1.25934e+16
		1.26441e+16
		1.2593e+16
		1.25931e+16
		1.25928e+16
		597801000001105
		570801000001102
		589901000001108
		660101000001105
		730401000001102
		7978711000001100
		7978811000001100
		2977011000001100
		121711000001108
		1370811000001100
		1370611000001100
		1370711000001100
		2.12865e+16
		2.12866e+16
		1.14065e+16
		1.79698e+16
		1.14066e+16
		834111000001104
		1371011000001100
		1.03051e+16
		89911000001105
		1371311000001100
		3.66107e+16
		3.66108e+16
		3.66109e+16
		2.43835e+16
		2.43836e+16
		2.43837e+16
		497611000001100
		1372311000001100
		1.35398e+16
		1372211000001100
		203711000001103
		1372711000001100
		1372511000001100
		927811000001105
		1373111000001100
		7560811000001100
		1373011000001100
		3.71212e+16
		3.71213e+16
		3.5168e+16
		3.51681e+16
		1.79415e+16
		1.79416e+16
		573311000001103
		1373411000001100
		1.51103e+16
		1.51104e+16
		2.99203e+16
		1.06462e+16
		622511000001105
		1371811000001100
		610811000001104
		1374311000001100
		1373911000001100
		1374111000001100
		2.1799e+16
		2.17992e+16
		2.17993e+16
		1015411000001100
		1152211000001100
		1085211000001100
		1.30065e+16
		1.2954e+16
		1.29541e+16
		1.29539e+16
		8668011000001100
		8632011000001100
		8632111000001100
		8631611000001100
		8668111000001100
		8633111000001100
		8633411000001100
		8632611000001100
		1.66324e+16
		1.66321e+16
		1.66322e+16
		1.6632e+16
		2.22497e+16
		8668211000001100
		8633011000001100
		8633311000001100
		2.19386e+16
		8632911000001100
		2.19385e+16
		2.22496e+16
		8668411000001100
		8633711000001100
		8633811000001100
		2.2059e+16
		8633511000001100
		2.20587e+16
		1.30066e+16
		1.29543e+16
		1.29544e+16
		1.29542e+16
		1.30067e+16
		1.29546e+16
		1.29547e+16
		1.29545e+16
		1.30068e+16
		1.29549e+16
		1.2955e+16
		1.29548e+16
		1.30069e+16
		1.29552e+16
		1.29553e+16
		1.29551e+16
		1.3007e+16
		1.29555e+16
		1.29556e+16
		1.29554e+16
		1.31429e+16
		3.60353e+16
		3852911000001100
		1.31426e+16
		3.60354e+16
		978011000001102
		1.19235e+16
		8668511000001100
		8634911000001100
		8635111000001100
		8634511000001100
		8668611000001100
		8636011000001100
		8636111000001100
		8635611000001100
		8668711000001100
		8634111000001100
		8634211000001100
		8634011000001100
		8668811000001100
		8634611000001100
		8634811000001100
		2.89315e+16
		8634411000001100
		2.89313e+16
		1.30071e+16
		1.29558e+16
		1.29559e+16
		1.29557e+16
		1.30072e+16
		1.29561e+16
		1.29562e+16
		1.2956e+16
		1.30073e+16
		1.29564e+16
		1.29565e+16
		1.29563e+16
		1.30074e+16
		1.29567e+16
		1.29568e+16
		1.29566e+16
		393511000001101
		1368311000001100
		1368111000001100
		1368211000001100
		2.12863e+16
		2.12864e+16
		1.14062e+16
		1.79695e+16
		1.14063e+16
		499011000001103
		1368411000001100
		1.0305e+16
		126811000001105
		1368511000001100
		3.66104e+16
		3.66105e+16
		3.66106e+16
		2.43838e+16
		2.43839e+16
		2.4384e+16
		683311000001100
		1369011000001100
		1.34371e+16
		1368911000001100
		407511000001102
		1369311000001100
		1369111000001100
		160511000001104
		1369711000001100
		7560711000001100
		1369611000001100
		3.71209e+16
		3.7121e+16
		3.51678e+16
		3.51679e+16
		519211000001104
		1369811000001100
		1.51105e+16
		1.51107e+16
		1.06461e+16
		482411000001100
		1368811000001100
		378011000001105
		3705211000001100
		1370111000001100
		1370211000001100
		2.17984e+16
		2.17987e+16
		2.17989e+16
		1296411000001100
		1280211000001100
		1089011000001100
		2.78794e+16
		8668911000001100
		8635411000001100
		8635511000001100
		8635311000001100
		2.78793e+16
		2.78796e+16
		8669111000001100
		8635811000001100
		8635911000001100
		8635711000001100
		2.78795e+16
		8669211000001100
		8636311000001100
		8636411000001100
		8636211000001100
		8669311000001100
		8636611000001100
		8636711000001100
		8636511000001100
		3631211000001100
		3614311000001100
		1.30075e+16
		1.2957e+16
		1.29571e+16
		1.29569e+16
		1.30076e+16
		1.29575e+16
		1.29577e+16
		1.29574e+16
		1.30077e+16
		1.29581e+16
		1.29583e+16
		1.29579e+16
		1927401000001100
		859401000001107
		245101000001107
		24901000001101
		315801000001100
		291501000001109
		386101000001103
		317801000001106
		95601000001103
		3690211000001100
		3.3734e+16
		3.3711e+16
		3.37111e+16
		3.37112e+16
		3.37108e+16
		3.37109e+16
		2.78902e+16
		2.78812e+16
		2.78813e+16
		2.78811e+16
		2.78903e+16
		2.78815e+16
		2.78816e+16
		2.78814e+16
		1.61309e+16
		1.61273e+16
		1.61274e+16
		1.61272e+16
		3.0853e+16
		1.6131e+16
		1.61276e+16
		1.61277e+16
		3.06226e+16
		1.61275e+16
		3.08528e+16
		3.06225e+16
		3.27501e+16
		3.27085e+16
		3.27086e+16
		3.27084e+16
		1.61099e+16
		1.6104e+16
		1.61041e+16
		1.61039e+16
		3.08536e+16
		1.611e+16
		1.61043e+16
		1.61044e+16
		1.61042e+16
		3.08535e+16
		3886011000001100
		98001000001102
		2.79821e+16
		2.79823e+16
		2.79819e+16
		3686411000001100
		1.23007e+16
		1.22514e+16
		1.22516e+16
		1.22509e+16
		3.0854e+16
		1.23008e+16
		1.225e+16
		1.22501e+16
		1.22499e+16
		3.08539e+16
		4057811000001100
		176101000001104
		3687111000001100
		1.52271e+16
		1.51737e+16
		1.51738e+16
		1.51736e+16
		1.52272e+16
		1.5174e+16
		1.51741e+16
		1.51739e+16
		318501000001107
		247901000001104
		3571211000001100
		2.44169e+16
		2.4417e+16
		2.41938e+16
		2.41943e+16
		3.00638e+16
		3.00639e+16
		2.36443e+16
		2.36445e+16
		3.67231e+16
		3.67232e+16
		2.99293e+16
		2.99294e+16
		2.36442e+16
		1.1013e+16
		1.65513e+16
		1.65514e+16
		1.71684e+16
		1.71685e+16
		2.73362e+16
		2.73364e+16
		3.00634e+16
		3.00635e+16
		1.56386e+16
		1.56388e+16
		3.24249e+16
		3.24251e+16
		3.67647e+16
		3.67648e+16
		3.08503e+16
		3.08504e+16
		1.81412e+16
		1.81413e+16
		2.1266e+16
		2.12661e+16
		2.45738e+16
		2.4574e+16
		2.1819e+16
		2.18191e+16
		1.56384e+16
		3534001000001100
		1.40337e+16
		1.40339e+16
		1.44047e+16
		1.44048e+16
		2.44837e+16
		2.44839e+16
		2.24647e+16
		2.24648e+16
		3.00636e+16
		3.00781e+16
		1.98365e+16
		1.98366e+16
		1.56382e+16
		1.56383e+16
		3.24253e+16
		3.24254e+16
		3.67649e+16
		3.6765e+16
		1.79459e+16
		1.7946e+16
		5502611000001100
		5502711000001100
		1.38012e+16
		1.38013e+16
		2.03124e+16
		2.03125e+16
		1.5237e+16
		1.52371e+16
		1.41695e+16
		1.41696e+16
		3.68366e+16
		3.68367e+16
		1.40384e+16
		1.40385e+16
		2.18192e+16
		2.18193e+16
		1.55243e+16
		1.55244e+16
		1254011000001100
		1.65611e+16
		3571311000001100
		3.23606e+16
		3.23607e+16
		1.31427e+16
		3.6023e+16
		1070411000001100
		2.0365e+16
		2.03651e+16
		2.03599e+16
		2.036e+16
		2.04647e+16
		2.04648e+16
		3378511000001100
		2.03652e+16
		2.03653e+16
		2.03601e+16
		2.03602e+16
		2.04645e+16
		2.04646e+16
		1071611000001100
		2.06386e+16
		2.06387e+16
		2.04643e+16
		2.04644e+16
		1.46843e+16
		1263411000001100
		1.30032e+16
		1.29854e+16
		1.29855e+16
		1.29853e+16
		3539911000001100
		527901000001108
		795101000001108
		601501000001109
		672001000001103
		742101000001106
		743001000001100
		3664411000001100
		3638011000001100
		674401000001100
		3887211000001100
		440801000001105
		3707011000001100
		3707211000001100
		3.0077e+16
		3.00771e+16
		3706411000001100
		3706611000001100
		1.78783e+16
		1.78784e+16
		2.99856e+16
		2.99857e+16
		3705711000001100
		3705911000001100
		2.18479e+16
		2.1848e+16
		3705311000001100
		3705511000001100
		744501000001107
		1924501000001100
		1.31606e+16
		1.31522e+16
		1.31523e+16
		1.31521e+16
		1.31607e+16
		1.31519e+16
		1.3152e+16
		1.31518e+16
		695911000001104
		1374811000001100
		2.34891e+16
		2.34893e+16
		9808311000001100
		9808411000001100
		98911000001101
		1374911000001100
		212711000001109
		1375411000001100
		3.00807e+16
		3.00808e+16
		1.32474e+16
		1.32476e+16
		397911000001104
		1375611000001100
		395011000001105
		1375711000001100
		163111000001101
		1376111000001100
		1.47827e+16
		1.47828e+16
		3.71354e+16
		3.71355e+16
		1.79193e+16
		1.79195e+16
		9153711000001100
		9153811000001100
		3.69225e+16
		3.69226e+16
		795211000001104
		1376311000001100
		2.18702e+16
		2.18703e+16
		1162911000001100
		1054611000001100
		1.31608e+16
		1.31535e+16
		1.31538e+16
		1.31533e+16
		3.35588e+16
		3.35589e+16
		3.31378e+16
		3.31381e+16
		2.23536e+16
		2.23537e+16
		2.26068e+16
		2.26069e+16
		2.44123e+16
		2.44124e+16
		2.18704e+16
		2.18705e+16
		2.24513e+16
		2.24516e+16
		2.80358e+16
		2.80359e+16
		2.34315e+16
		2.34316e+16
		2.45722e+16
		2.45723e+16
		2.396e+16
		2.39601e+16
		2.8137e+16
		2.81371e+16
		1.31344e+16
		3.59323e+16
		3.27593e+16
		3.27594e+16
		3.42433e+16
		3.42434e+16
		1309811000001100
		1.31609e+16
		1.31527e+16
		1.31529e+16
		1.31525e+16
		1.3161e+16
		1.31547e+16
		1.31549e+16
		1.31545e+16
		1.31611e+16
		1.31541e+16
		1.31542e+16
		1.3154e+16
		1.31431e+16
		3.59324e+16
		1252811000001100
		4577511000001100
		4577611000001100
		8394111000001100
		8394211000001100
		3.00805e+16
		3.00806e+16
		574311000001101
		1381011000001100
		1.83622e+16
		1.83623e+16
		1.31421e+16
		3.59325e+16
		100311000001106
		1381611000001100
		1381511000001100
		2.36009e+16
		2.3601e+16
		1010111000001100
		1018511000001100
		1.42529e+16
		812211000001106
		5058011000001100
		1386211000001100
		696011000001107
		1386311000001100
		34011000001101
		1386411000001100
		3.00813e+16
		3.00814e+16
		1.32478e+16
		1.32479e+16
		582811000001105
		1386511000001100
		785011000001105
		1386711000001100
		9154311000001100
		9154411000001100
		1.5178e+16
		1.51781e+16
		146511000001105
		1386911000001100
		2.1871e+16
		2.18711e+16
		1084611000001100
		940911000001104
		1.31612e+16
		1.31556e+16
		1.31558e+16
		1.31554e+16
		1.31613e+16
		1.31552e+16
		1.31553e+16
		1.31551e+16
		1.3142e+16
		3.59326e+16
		4371011000001100
		1.31614e+16
		1.31565e+16
		1.31566e+16
		1.31564e+16
		1.31615e+16
		1.31561e+16
		1.31562e+16
		1.3156e+16
		1.31711e+16
		1.31653e+16
		1.31655e+16
		1.31652e+16
		1.31714e+16
		1.3165e+16
		1.31651e+16
		1.31649e+16
		1.31715e+16
		1.31663e+16
		1.31664e+16
		1.31662e+16
		1.31729e+16
		1.31659e+16
		1.31661e+16
		1.31657e+16
		1.3173e+16
		1.31669e+16
		1.3167e+16
		1.31668e+16
		1.31731e+16
		1.31666e+16
		1.31667e+16
		1.31665e+16
		1.31732e+16
		1.31678e+16
		1.31679e+16
		1.31676e+16
		1.31724e+16
		1.31673e+16
		1.31674e+16
		1.31671e+16
		1.31721e+16
		1.31686e+16
		1.31687e+16
		1.31685e+16
		1.3172e+16
		1.31681e+16
		1.31682e+16
		1.3168e+16
		1.31719e+16
		1.31694e+16
		1.31695e+16
		1.31693e+16
		1.31717e+16
		1.31691e+16
		1.31692e+16
		1.3169e+16
		1.31716e+16
		1.31702e+16
		1.31705e+16
		1.31701e+16
		1.31713e+16
		1.31697e+16
		1.31698e+16
		1.31696e+16
		1.31723e+16
		1.31725e+16
		1.31727e+16
		1.31718e+16
		1.31712e+16
		1.31707e+16
		1.31709e+16
		1.31706e+16
		188311000001109
		1382911000001100
		2.34897e+16
		2.34898e+16
		9808611000001100
		9808811000001100
		92011000001103
		1383011000001100
		859211000001105
		1383111000001100
		3.00809e+16
		3.0081e+16
		1.3248e+16
		1.32481e+16
		23611000001107
		1383411000001100
		502911000001101
		1383511000001100
		587411000001106
		1383611000001100
		1.47829e+16
		1.4783e+16
		3.71356e+16
		3.71357e+16
		1.79197e+16
		1.79199e+16
		9153911000001100
		9154011000001100
		3.69229e+16
		3.6923e+16
		316911000001101
		1383811000001100
		2.18706e+16
		2.18707e+16
		1284311000001100
		1122611000001100
		8672711000001100
		8654111000001100
		8654311000001100
		8654011000001100
		3.35592e+16
		3.35593e+16
		3.35684e+16
		3.35685e+16
		2.23538e+16
		2.23539e+16
		2.26072e+16
		2.26073e+16
		3.08269e+16
		3.08276e+16
		3.19958e+16
		3.1996e+16
		1.16129e+16
		1.53562e+16
		1.16002e+16
		3.27597e+16
		3.27598e+16
		1.16003e+16
		1.16047e+16
		1.16048e+16
		3.42437e+16
		3.42438e+16
		1.16046e+16
		1.16001e+16
		1.5307e+16
		8672811000001100
		8654711000001100
		8654911000001100
		8654611000001100
		1.3174e+16
		1.31737e+16
		1.31738e+16
		1.31736e+16
		1.31739e+16
		1.31734e+16
		1.31735e+16
		1.31733e+16
		1.31995e+16
		1.31912e+16
		1.31913e+16
		1.31911e+16
		3.3559e+16
		3.35591e+16
		3.31382e+16
		3.31384e+16
		2.2354e+16
		2.23541e+16
		2.2607e+16
		2.26071e+16
		2.18628e+16
		2.18629e+16
		2.24517e+16
		2.24518e+16
		2.8036e+16
		2.80361e+16
		2.34317e+16
		2.34318e+16
		2.45724e+16
		2.45725e+16
		2.39602e+16
		2.39603e+16
		2.81372e+16
		2.81373e+16
		1.31345e+16
		3.59327e+16
		3.27599e+16
		3.276e+16
		3.42464e+16
		3.42465e+16
		1042811000001100
		1.31996e+16
		1.31903e+16
		1.31904e+16
		1.31902e+16
		1.31997e+16
		1.31915e+16
		1.31916e+16
		1.31914e+16
		3.35586e+16
		3.35587e+16
		3.31374e+16
		3.31376e+16
		2.23528e+16
		2.23529e+16
		2.26066e+16
		2.26067e+16
		2.44126e+16
		2.44127e+16
		2.18617e+16
		2.18618e+16
		2.80362e+16
		2.80363e+16
		3.07559e+16
		3.0756e+16
		2.89152e+16
		2.89153e+16
		1.31343e+16
		3.59328e+16
		3.27595e+16
		3.27596e+16
		3.42435e+16
		3.42436e+16
[truncated: 5,959 more rows]

## Sheet: eTable 4
CAD genetic variants for Mendelian Randomization*
Chr	Position	rsID	Markername	Effect_allele (EA)	Non_effect_allele
1	2245570	rs2843152	1:2245570_C_G	C	G
1	2985885	rs7413494	1:2985885_C_G	C	G
1	3325912	rs2493298	1:3325912_A_C	A	C
1	27284913	rs79598313	1:27284913_C_T	T	C
1	38461319	rs61776719	1:38461319_A_C	A	C
1	55489542	rs34232196	1:55489542_C_T	T	C
1	55505647	rs11591147	1:55505647_G_T	T	G
1	55521313	rs472495	1:55521313_G_T	T	G
1	56877509	rs11206803	1:56877509_C_T	T	C
1	57016131	rs56170783	1:57016131_A_C	A	C
1	59433354	rs71646019	1:59433354_C_T	T	C
1	109817590	rs12740374	1:109817590_G_T	T	G
1	114173410	rs1230666	1:114173410_A_G	A	G
1	115902514	rs61797068	1:115902514_C_G	C	G
1	149995265	rs67807996	1:149995265_A_G	A	G
1	150572037	rs11585169	1:150572037_A_T	A	T
1	154419843	rs6686750	1:154419843_A_G	A	G
1	169314833	rs61806987	1:169314833_A_G	A	G
1	210468999	rs60154123	1:210468999_C_T	T	C
1	222828704	rs17163363	1:222828704_C_T	T	C
2	19942473	rs16986953	2:19942473_A_G	A	G
2	21286057	rs515135	2:21286057_C_T	T	C
2	44074431	rs4245791	2:44074431_C_T	T	C
2	44075483	rs76866386	2:44075483_C_T	T	C
2	45896437	rs582384	2:45896437_A_C	A	C
2	60619028	rs243071	2:60619028_A_G	A	G
2	85762048	rs10176176	2:85762048_A_T	A	T
2	128785663	rs114192718	2:128785663_C_T	T	C
2	144186475	rs4662330	2:144186475_C_T	T	C
2	145270592	rs6740731	2:145270592_A_G	A	G
2	145831428	rs10928241	2:145831428_C_T	T	C
2	148377860	rs35611688	2:148377860_C_T	T	C
2	164930382	rs10930115	2:164930382_A_T	A	T
2	203877233	rs148812085	2:203877233_C_T	T	C
2	216299629	rs1250247	2:216299629_C_G	C	G
2	218680529	rs2161967	2:218680529_G_T	T	G
2	227062080	rs952227	2:227062080_A_G	A	G
2	230005505	rs4140748	2:230005505_A_G	A	G
2	233645691	rs283485	2:233645691_A_G	A	G
3	14926351	rs34991912	3:14926351_C_T	T	C
3	49162284	rs34759087	3:49162284_C_T	T	C
3	52848207	rs77347777	3:52848207_C_T	T	C
3	124453022	rs17843797	3:124453022_G_T	T	G
3	135800409	rs34330586	3:135800409_A_T	A	T
3	138092889	rs185244	3:138092889_C_T	T	C
3	153937753	rs357494	3:153937753_A_G	A	G
3	156852592	rs4266144	3:156852592_C_G	C	G
3	172117455	rs34229028	3:172117455_A_AC	A	AC
4	54572066	rs17083333	4:54572066_G_T	T	G
4	57781754	rs781663	4:57781754_A_G	A	G
4	77416627	rs12500824	4:77416627_A_G	A	G
4	81181072	rs10857147	4:81181072_A_T	A	T
4	82625720	rs36002015	4:82625720_G_GT	G	GT
4	120909501	rs7678555	4:120909501_A_C	A	C
4	146784774	rs13124853	4:146784774_A_G	A	G
4	148273397	rs13120678	4:148273397_A_G	A	G
4	148401190	rs6841581	4:148401190_A_G	A	G
4	156433520	rs7440763	4:156433520_G_T	T	G
4	156638073	rs3796587	4:156638073_C_G	C	G
4	169688000	rs869396	4:169688000_A_C	A	C
5	9552338	rs17263917	5:9552338_A_G	A	G
5	52193125	rs4074793	5:52193125_A_G	A	G
5	55441571	rs62362364	5:55441571_C_G	C	G
5	55860866	rs3936510	5:55860866_G_T	T	G
5	74656539	rs12916	5:74656539_C_T	T	C
5	108085190	rs112949822	5:108085190_A_G	A	G
5	118570172	rs9327091	5:108085190_A_G	A	C
5	121278751	rs4345341	5:121278751_A_T	A	T
5	127926190	rs6883598	5:127926190_A_C	A	C
5	131795310	rs10477741	5:131795310_G_T	T	G
5	141915692	rs249760	5:141915692_C_T	T	C
5	142494165	rs3776307	5:142494165_A_G	A	G
6	1617327	rs72836800	6:1617327_C_T	T	C
6	12903957	rs9349379	6:12903957_A_G	A	G
6	22612629	rs6909752	6:22612629_A_G	A	G
6	31346898	rs9266631	6:31346898_A_G	A	G
6	34793124	rs9469899	6:34793124_A_G	A	G
6	39171862	rs733701	6:39171862_C_T	T	C
6	43068370	rs1034246	6:43068370_G_T	T	G
6	43758873	rs6905288	6:43758873_A_G	A	G
6	57145562	rs11752218	6:57145562_C_T	T	C
6	82595959	rs9361867	6:82595959_C_T	T	C
6	97029871	rs2983896	6:97029871_A_G	A	G
6	126678331	rs35510806	6:126678331_T_TA	T	TA
6	133999868	rs6919211	6:133999868_C_G	C	G
6	134202690	rs2327426	6:134202690_C_T	T	C
6	134378151	rs2492304	6:134378151_A_T	A	T
6	150997440	rs17080093	6:150997440_C_T	T	C
6	160535878	rs6932293	6:160535878_C_T	T	C
6	160720747	rs56195640	6:160720747_A_G	A	G
6	161010118	rs10455872	6:161010118_A_G	A	G
6	161017363	rs73596816	6:161017363_A_G	A	G
6	161024291	rs79018195	6:161024291_C_T	T	C
6	161032250	rs192425087	6:161032250_C_T	T	C
6	161097871	rs1998043	6:161097871_A_G	A	G
6	161104918	rs28867400	6:161104918_A_G	A	G
6	161111700	rs186696265	6:161111700_C_T	T	C
6	161177756	rs184278183	6:161177756_C_T	T	C
7	1911281	rs62435159	7:1911281_A_G	A	G
7	6446027	rs10951983	7:6446027_A_G	A	G
7	19049388	rs2107595	7:19049388_A_G	A	G
7	20300416	rs10486389	7:20300416_A_G	A	G
7	35277093	rs2215614	7:35277093_A_C	A	C
7	45077978	rs2107732	7:45077978_A_G	A	G
7	106941324	rs12112877	7:106941324_C_T	T	C
7	117100046	rs13222797	7:117100046_G_T	T	G
7	129663496	rs11556924	7:129663496_C_T	T	C
7	139760540	rs756142636	7:139760540_T_TCCCTGCTCTC	T	TCCCTGCTCTC
7	150690176	rs3918226	7:150690176_C_T	T	C
8	18260431	rs4646249	8:18260431_G_T	T	G
8	19813529	rs268	8:19813529_A_G	A	G
8	19865747	rs894211	8:19865747_C_T	T	C
8	19916120	rs66778572	8:19916120_A_G	A	G
8	22048490	rs56408342	8:22048490_A_G	A	G
8	25061807	rs1510758	8:25061807_A_G	A	G
8	95278307	rs34917849	8:95278307_C_G	C	G
8	126478450	rs2001846	8:126478450_C_T	T	C
9	13724051	rs10961206	9:13724051_A_T	A	T
9	19436055	rs10811183	9:19436055_A_G	A	G
9	21843842	rs11523031	9:21843842_A_G	A	G
9	22011083	rs76959412	9:22011083_C_G	C	G
9	22098619	rs2891168	9:22098619_A_G	A	G
9	22101702	rs6475608	9:22101702_C_T	T	C
9	110530324	rs1967604	9:110530324_A_G	A	G
9	123726749	rs41312891	9:123726749_G_GCAAA	G	GCAAA
9	124420173	rs885150	9:124420173_C_T	T	C
9	136153875	rs651007	9:136153875_C_T	T	C
10	12275947	rs17566555	10:12275947_A_G	A	G
10	30317073	rs9337951	10:30317073_A_G	A	G
10	44480811	rs1870634	10:44480811_G_T	T	G
10	44747289	rs5784626	10:44480811_G_T	CT	C
10	44741256	rs494207	10:44741256_A_G	A	G
10	82251514	rs17680741	10:82251514_C_T	T	C
10	91007360	rs1051338	10:91007360_G_T	T	G
10	96029170	rs55753709	10:96029170_C_T	T	C
10	99923763	rs884811	10:99923763_C_G	C	G
10	104776205	rs77787671	10:104776205_C_T	T	C
10	105643223	rs2067831	10:105643223_C_G	C	G
10	124230750	rs2672592	10:124230750_G_T	T	G
11	5701074	rs11601507	11:5701074_A_C	A	C
11	9323353	rs4537761	11:9323353_C_T	T	C
11	9762274	rs360153	11:9762274_C_T	T	C
11	13295751	rs11316597	11:13295751_A_AT	A	AT
11	32380521	rs7118294	11:32380521_C_T	T	C
11	65405600	rs2306363	11:65405600_G_T	T	G
11	75277628	rs584961	11:75277628_A_G	A	G
11	100593538	rs633185	11:100593538_C_G	C	G
11	102795606	rs1892971	11:102795606_A_G	A	G
11	103673294	rs2839812	11:103673294_A_T	A	T
11	110244360	rs10488763	11:110244360_A_T	A	T
11	116648917	rs964184	11:116648917_C_G	C	G
11	118949331	rs1177562	11:118949331_C_T	T	C
11	120363937	rs4938809	11:120363937_C_T	T	C
11	126262638	rs10790800	11:126262638_A_G	A	G
12	7178440	rs72447384	12:7178440_T_TATTTA	T	TATTTA
12	20220033	rs10841443	12:20220033_C_G	C	G
12	54521594	rs75160195	12:54521594_C_T	T	C
12	90008959	rs2681472	12:90008959_A_G	A	G
12	95507971	rs11107903	12:95507971_A_G	A	G
12	111910219	rs10774625	12:111910219_A_G	A	G
12	115353368	rs34606058	12:115353368_C_T	T	C
12	121416988	rs2244608	12:121416988_A_G	A	G
12	124409502	rs7133378	12:124409502_A_G	A	G
12	125315647	rs7485656	12:125315647_A_G	A	G
12	125336956	rs7296737	12:125336956_C_T	T	C
13	28962686	rs17086617	13:28962686_C_T	T	C
13	33126074	rs7991314	13:33126074_C_T	T	C
13	99434810	rs8000794	13:99434810_C_G	C	G
13	110818102	rs11617955	13:110818102_A_T	A	T
13	110834746	rs3783113	13:110834746_C_T	T	C
13	110918660	rs11619113	13:110918660_C_G	C	G
13	110954353	rs4773141	13:110954353_C_G	C	G
13	111049623	rs9515203	13:111049623_C_T	T	C
13	111108436	rs7333991	13:111108436_C_T	T	C
13	113618496	rs4907571	13:113618496_C_T	T	C
14	75446879	rs10131894	14:75446879_C_G	C	G
14	94838142	rs112635299	14:94838142_G_T	T	G
14	100123487	rs36033161	14:100123487_C_T	T	C
15	58730498	rs588136	15:58730498_C_T	T	C
15	67455630	rs56062135	15:67455630_C_T	T	C
15	79051705	rs112238647	15:79051705_C_T	T	C
15	79065380	rs7177201	15:79065380_C_T	T	C
15	79141784	rs7173743	15:79141784_C_T	T	C
15	81385552	rs2683260	15:81385552_G_T	T	G
15	89565257	rs1807214	15:89565257_A_C	A	C
15	91428589	rs7183988	15:91428589_G_T	T	G
15	96146414	rs17581137	15:96146414_A_C	A	C
16	15909513	rs12691049	16:15909513_A_C	A	C
16	56987015	rs12446515	16:56987015_C_T	T	C
16	72148419	rs12445401	16:72148419_A_G	A	G
16	75442143	rs8046696	16:75442143_G_T	T	G
16	81510742	rs10493891	16:81510742_C_T	T	C
16	81907867	rs7189462	16:81907867_G_T	T	G
16	83045790	rs7500448	16:83045790_A_G	A	G
17	2068932	rs4790881	17:2068932_A_C	A	C
17	17726965	rs12936927	17:17726965_C_T	T	C
17	27938424	rs11080107	17:27938424_C_T	T	C
17	40270081	rs12952244	17:40270081_A_G	A	G
17	40571284	rs8068844	17:40571284_C_T	T	C
17	45013271	rs17608766	17:45013271_C_T	T	C
17	47123423	rs4643373	17:47123423_C_T	T	C
17	47417942	rs5820757	17:47417942_G_GA	G	GA
17	59232365	rs11655024	17:59232365_C_T	T	C
17	62392403	rs11079536	17:62392403_G_T	T	G
17	66463985	rs2909217	17:66463985_C_T	T	C
17	73841285	rs2410859	17:73841285_C_T	T	C
18	20009691	rs9951447	18:20009691_C_T	T	C
18	46515916	rs9945890	18:46515916_G_T	T	G
18	47213682	rs12965923	18:47213682_A_G	A	G
18	56960510	rs11663411	18:56960510_C_T	T	C
18	57852587	rs476828	18:57852587_C_T	T	C
19	8429323	rs116843064	19:8429323_A_G	A	G
19	11188117	rs55997232	19:11188117_C_T	T	C
19	11216617	rs10422256	19:11216617_A_G	A	G
19	11231203	rs72658867	19:11231203_A_G	A	G
19	11526765	rs167479	19:11526765_G_T	T	G
19	17219105	rs7246865	19:17219105_A_G	A	G
19	17829608	rs10410487	19:17829608_C_T	T	C
19	18575193	rs78030362	19:18575193_A_G	A	G
19	41790086	rs768453105	19:41790086_G_GTTATGGTA	G	GTTATGGTA
19	41837615	rs11466359	19:41837615_A_G	A	G
19	41860296	rs1800469	19:41860296_A_G	A	G
19	45411941	rs429358	19:45411941_C_T	T	C
19	45412079	rs7412	19:45412079_C_T	T	C
19	45742498	rs183657985	19:45742498_C_T	T	C
19	46301479	rs8108474	19:46301479_C_T	T	C
20	17596155	rs1132274	20:17596155_A_C	A	C
20	33358499	rs6088595	20:33358499_A_T	A	T
20	33799176	rs17406518	20:33799176_A_C	A	C
20	39142516	rs2207132	20:39142516_A_G	A	G
20	39924279	rs6102343	20:39924279_A_G	A	G
20	44608901	rs8124182	20:44608901_A_G	A	G
20	47433150	rs2008614	20:47433150_C_T	T	C
20	57739469	rs6026739	20:57739469_A_T	A	T
21	35593827	rs28451064	21:35593827_A_G	A	G
21	35605863	rs149487184	21:35605863_C_T	T	C
22	19960184	rs71313931	22:19960184_C_G	C	G
22	24555861	rs12484557	22:24555861_A_G	A	G
22	24677831	rs5760309	22:24677831_G_T	T	G
22	30669883	rs6006426	22:30669883_A_G	A	G
22	43623972	rs139012	22:43623972_A_G	A	G
*Aragam KG, et al. Discovery and systematic characterization of risk variants and genes for coronary artery disease in over a million participants. Nat Genet. 2022;54(12):1803-15.

## Sheet: eTable 5
Stroke genetic variants for Mendelian Randomization*
Chr	Position	rsID	Markername	Effect_allele (EA)	Non_effect_allele
1	3221083	rs2455132	1:3221083	C	T
1	10796866	rs880315	1:10796866	C	T
1	113053023	rs3790607	1:113053023	C	A
1	156202809	rs2251636	1:156202809	G	C
1	183090497	rs2877984	1:183090497	G	A
2	26919429	rs11694327	2:26919429	C	T
2	43627715	rs6722806	2:43627715	A	T
2	164788513	rs11691032	2:164788513	C	G
2	203880992	rs2351524	2:203880992	C	T
3	146378341	rs4681330	3:146378341	C	T
4	81184341	rs16998073	4:81184341	T	A
4	111696651	rs6847935	4:111696651	T	A
4	155543369	rs6536024	4:155543369	C	T
5	121510586	rs17148926	5:121510586	A	C
6	1365244	rs79318212	6:1365244	G	A
6	43269029	rs1574430	6:43269029	A	C
6	49457835	rs2501966	6:49457835	A	G
7	19049388	rs2107595	7:19049388	A	G
7	27316640	rs7800053	7:27316640	G	A
7	92239531	rs42035	7:92239531	A	G
7	106437611	rs12539561	7:106437611	C	T
7	150695726	rs1549758	7:150695726	T	C
8	26024889	rs4298492	8:26024889	A	G
9	22105927	rs7859362	9:22105927	C	T
10	105601210	rs55983834	10:105601210	C	T
10	121010256	rs10886430	10:121010256	G	A
10	124227624	rs60401382	10:124227624	C	T
11	1898664	rs1973765	11:1898664	C	T
11	102800278	rs72985562	11:102800278	G	T
12	20577593	rs7304841	12:20577593	A	C
12	52263869	rs7973143	12:52263869	T	A
12	54433483	rs12426667	12:54433483	A	C
12	90050503	rs12579302	12:90050503	A	G
12	111910219	rs10774625	12:111910219	A	G
12	113007602	rs7974266	12:113007602	T	C
12	115555867	rs35429	12:115555867	A	G
13	111040798	rs9515201	13:111040798	A	C
15	81359137	rs2663905	15:81359137	G	A
15	91421283	rs1573644	15:91421283	C	T
15	96119880	rs2397816	15:96119880	A	G
16	73053022	rs2359171	16:73053022	A	T
16	87575332	rs12445022	16:87575332	A	G
17	45066225	rs2316757	17:45066225	A	G
17	56429094	rs2526375	17:56429094	G	A
19	10737581	rs28860769	19:10737581	G	A
19	11196886	rs8106503	19:11196886	T	C
20	33767770	rs11907011	20:33767770	C	T
*Mishra A, et al. Stroke genetics informs drug discovery and risk prediction across ancestries. Nature. 2022;611(7934):115-23.

## Sheet: eTable 6
Psoriasis genetic variants for Mendelian Randomization*
Chr	rsID	Position	Markername	EA	NEA
1	rs55724405	8259274	1:8259274	T	C
1	rs7551874	12048130	1:12048130	A	G
1	rs4481843	16128205	1:16128205	A	G
1	rs10794648	24518206	1:24518206	T	C
1	rs7523328	25294195	1:25294195	A	G
1	rs34190690	33556279	1:33556279	T	C
1	rs6701313	67712157	1:67712157	T	C
1	rs34517439	78450517	1:78450517	A	C
1	rs6701307	152590444	1:152590444	A	G
1	rs10737548	161493545	1:161493545	T	C
1	rs12046909	168507463	1:168507463	T	C
1	rs78037977	172715702	1:172715702	A	G
1	rs17641524	197704717	1:197704717	T	C
1	rs2297545	206651107	1:206651107	A	G
2	rs56007024	25069727	2:25069727	T	C
2	rs35741374	61072567	2:61072567	T	C
2	rs740271	102600083	2:102600083	T	C
2	rs13029175	111629125	2:111629125	T	G
2	rs2111485	163110536	2:163110536	A	G
2	rs4422151	198544183	2:198544183	A	T
2	rs35008063	231156484	2:231156484	T	G
2	rs6760912	234110944	2:234110944	A	G
2	rs62196011	239007563	2:239007563	T	C
3	rs7611127	17056031	3:17056031	A	G
3	rs10936821	101628519	3:101628519	T	G
3	rs9858861	156542637	3:156542637	C	G
3	rs12634152	188121019	3:188121019	T	C
3	rs16864449	189220585	3:189220585	A	G
3	rs28512356	189615475	3:189615475	A	C
3	rs34515026	196349234	3:196349234	T	C
4	rs13137072	123539854	4:123539854	A	G
5	rs4594881	35846815	5:35846815	T	G
5	rs1992660	40415067	5:40415067	T	C
5	rs12654176	56058487	5:56058487	A	G
5	rs30376	96120259	5:96120259	T	C
5	rs848	131996500	5:131996500	A	C
5	rs74817271	150469973	5:150469973	A	G
5	rs918518	158826493	5:158826493	A	G
6	rs9504361	577820	6:577820	A	G
6	rs7748720	20689945	6:20689945	A	G
6	rs12189871	31251924	6:31251924	T	C
6	rs33980500	111913262	6:111913262	T	C
6	rs582757	138197824	6:138197824	T	C
6	rs2451258	159506600	6:159506600	T	C
7	rs78233367	17165436	7:17165436	T	C
7	rs117744081	29132279	7:29132279	A	G
7	rs75993298	37404798	7:37404798	T	C
7	rs4728141	128567032	7:128567032	T	C
8	rs79376089	61841979	8:61841979	A	G
8	rs6986109	81286298	8:81286298	T	G
8	rs4242369	126439406	8:126439406	T	C
8	rs16903065	129540464	8:129540464	A	C
9	rs11795343	32523737	9:32523737	T	C
9	rs7860780	110772665	9:110772665	T	C
9	rs1407308	117570223	9:117570223	T	G
10	rs61839660	6094697	10:6094697	T	C
10	rs4750517	6520458	10:6520458	A	G
10	rs2944542	64369999	10:64369999	C	G
10	rs2664280	75617344	10:75617344	A	T
10	rs1250546	81032532	10:81032532	A	G
10	rs74559740	89637201	10:89637201	A	T
10	rs11187076	94336963	10:94336963	A	G
10	rs10883448	101904344	10:101904344	A	G
11	rs7108441	36351781	11:36351781	A	G
11	rs74688172	36430658	11:36430658	A	G
11	rs12225345	65647105	11:65647105	A	G
11	rs2212434	76281593	11:76281593	T	C
11	rs10891054	109966513	11:109966513	A	C
11	rs7110845	120175749	11:120175749	A	G
11	rs7120822	128390069	11:128390069	A	T
12	rs10849557	901531	12:901531	T	C
12	rs6489711	6468303	12:6468303	T	C
12	rs141416060	10575344	12:10575344	C	G
12	rs111580405	56739557	12:56739557	A	G
12	rs79611018	94544520	12:94544520	A	G
12	rs3184504	111884608	12:111884608	T	C
12	rs10847516	122665173	12:122665173	A	G
13	rs4942359	45322141	13:45322141	T	C
13	rs9591325	50811220	13:50811220	T	C
13	rs9513593	99950260	13:99950260	A	G
14	rs8016947	35832666	14:35832666	T	G
14	rs79470265	98649129	14:98649129	A	C
14	rs3825765	105532812	14:105532812	A	G
15	rs28510484	31637569	15:31637569	C	G
15	rs12912487	70032794	15:70032794	A	G
15	rs7171410	85673696	15:85673696	A	G
16	rs2021511	11344903	16:11344903	T	C
16	rs13708	31000809	16:31000809	A	G
17	rs7213481	4547906	17:4547906	T	C
17	rs28998802	26124908	17:26124908	A	G
17	rs9891119	40507980	17:40507980	A	C
17	rs4630610	73822583	17:73822583	A	C
17	rs11653893	78178830	17:78178830	A	G
18	rs559406	12857002	18:12857002	T	G
18	rs655991	51783831	18:51783831	A	G
19	19_936353_C_G	936353	19:936353	C	G
19	rs79657645	4328755	19:4328755	C	G
19	rs34536443	10463118	19:10463118	C	G
19	rs8107351	18612758	19:18612758	A	G
19	rs75826800	33874354	19:33874354	T	C
19	rs516246	49206172	19:49206172	T	C
20	rs4809726	47373001	20:47373001	A	G
20	rs73129264	48551679	20:48551679	T	G
20	rs6067808	50142524	20:50142524	C	G
21	rs2836747	40282556	21:40282556	A	G
22	rs917864	17565932	22:17565932	T	C
22	rs6519408	20884910	22:20884910	T	C
22	rs131656	21917450	22:21917450	A	G
22	22_37259605_T_C	37259605	22:37259605	T	C
*Dand N, et al. GWAS meta-analysis of psoriasis identifies new susceptibility alleles impacting disease mechanisms and therapeutic targets. medRxiv. 2023

## Sheet: eTable 7
Two-sample bidirectional Mendelian Randomization examining the relationship between psoriaisis and CAD/Stroke
MR relationship	Method	Beta	Standard error	Lower 95% confidence interval	Upper 95% confidence interval	P-value	I2
Psoriasis (109 variants) --> Stroke	Simple median	0.005	0.013	-0.02	0.03	0.703	-
	Weighted median	-0.023	0.011	-0.045	0	0.049	-
	IVW	0.003	0.01	-0.016	0.022	0.771	-
	MR-Egger	-0.025	0.016	-0.056	0.005	0.105	-
	MR-Lasso	0.003	0.01	-0.016	0.022	0.771	-
	MR-PRESSO global test	133.122	-	-	-	0.2	-
	Cochran's Q statistic	50.12	-	-	-	0.38	0.0625
Psoriasis (109 variants)--> CAD	Simple median	-0.001	0.010	-0.020	0.018	0.930	-
	Weighted median	0.008	0.007	-0.007	0.022	0.307	-
	IVW	0.014	0.009	-0.004	0.032	0.123	-
	MR-Egger	0.015	0.014	-0.012	0.042	0.267	-
	MR-Lasso	0.014	0.009	-0.004	0.032	0.123	-
	MR-PRESSO global test	318.584	-	-	-	0.082	-
	Cochran's Q statistic	240.12	-	-	-	0.25	0.045
Stroke (47 variants)--> Psoriasis	Simple median	0.168	0.065	0.042	0.295	0.009	-
	Weighted median	0.148	0.062	0.026	0.269	0.017	-
	IVW	0.195	0.077	0.044	0.347	0.012	-
	MR-Egger	0.121	0.341	-0.547	0.790	0.722	-
	MR-Lasso	0.094	0.047	0.003	0.185	0.044	-
	MR-PRESSO global test	105.021	-	-	-	0.311	-
	Cochran's Q statistic	45.78	-	-	-	0.53	0.042
CAD (234 variants)--> Psoriasis	Simple median	0.059	0.023	0.015	0.104	0.009	-
	Weighted median	0.05	0.02	0.011	0.101	0.012	-
	IVW	0.067	0.022	0.023	0.111	0.003	-
	MR-Egger	0.046	0.046	-0.045	0.136	0.323	-
	MR-Lasso	0.047	0.014	0.018	0.075	0.001	-
	MR-PRESSO global test	423.051	-	-	-	0.079	-
	Cochran's Q statistic	260.23	-	-	-	0.12	0.1

## Sheet: eTable 8
One-sample bidirectional Mendelian Randomization examining the relationship between psoriaisis and CAD/Stroke
MR relationship	Method	Beta	Standard error	Lower 95% confidence interval	Upper 95% confidence interval	P-value
Psoriasis (109 variants)--> Stroke	Simple median	0.054	0.031	-0.006	0.114	0.08
	Weighted median	-0.013	0.02	-0.051	0.026	0.515
	IVW	0.01	0.017	-0.025	0.044	0.581
	MR -Egger	-0.006	0.024	-0.053	0.041	0.809
Psoriasis (109 variants)--> CAD	Simple median	0.008	0.012	-0.016	0.032	0.534
	Weighted median	0.013	0.008	-0.002	0.028	0.093
	IVW	0.012	0.007	-0.003	0.026	0.114
	MR -Egger	0.015	0.01	-0.004	0.035	0.124
Stroke (47 variants)--> Psoriasis	Simple median	0.177	0.158	-0.132	0.487	0.262
	Weighted median	0.176	0.136	-0.09	0.442	0.195
	IVW	0.242	0.112	0.022	0.461	0.031
	MR -Egger	0.154	0.221	-0.278	0.587	0.484
CAD (234 variants)--> Psoriasis	Simple median	-0.03	0.063	-0.153	0.094	0.637
	Weighted median	0.007	0.065	-0.121	0.135	0.919
	IVW	0.039	0.047	-0.053	0.13	0.404
	MR-Egger	0.058	0.091	-0.121	0.238	0.523

## Sheet: eTable 9
Two-sample multivariable Mendelian Randomization examining the relationship between CAD/Stroke and psoriasis adjusted for key confounders
MR relationship	Confounder adjustment	Beta	Standard error	P-value
Stroke (47 variants)--> Psoriasis	BMI adjustment	0.197686	0.0760428	0.0126547
	WHR adjustment	0.218224	0.0782702	0.00780163
	Smoking adjustment	0.206	0.0814552	0.014
	TG adjustment	0.208223	0.0778425	0.0104544
	Total chol adjustment	0.217024	0.0744883	0.00559743
	HDL chol adjustment	0.218967	0.0667244	0.00202522
	Blood glucose adjustment	0.19641	0.0774473	0.0148368
	Systolic BP adjustment	0.188719	0.0766687	0.0178272
	Diastolic BP adjustment	0.19313	0.0768499	0.0157051
	All covariates adjustment	0.157691	0.0653186	0.0209813
CAD (234 variants)--> Psoriasis	BMI adjustment	0.0672441	0.0237628	0.00509454
	WHR adjustment	0.0621503	0.0239734	0.0101765
	Smoking adjustment	0.0683457	0.0236629	0.00426553
	TG adjustment	0.05762	0.0255655	0.0226338
	Total chol adjustment	0.0586	0.0248684	0.01
	HDL chol adjustment	0.0713251	0.0235974	0.00280773
	Blood glucose adjustment	0.0576716	0.0251189	0.0226338
	Systolic BP adjustment	0.0632877	0.0239914	0.00894542
	Diastolic BP adjustment	0.0592743	0.0251067	0.0191168
	All covariates adjustment	0.0566	0.0261	0.02

[truncated: 7 more sheets: eTable 10, eTable 11, eTable 12, eTable 13, eTable 14, eTable 15, eTable 16]
