# Supplementary material for: Exploring the Link Between Genetic Predictors of Cardiovascular Disease and Psoriasis
Source: JAMA Cardiol. 2024 Sep 18;9(11):1009–17. doi: 10.1001/jamacardio.2024.2859 (PMC11411451; doi:10.1001/jamacardio.2024.2859)
Supplement: Supplement 3. — eAppendix. [file jamacardiol-e242859-s003.xlsx]

## Sheet: eAppendix
Ramessur R, Saklatvala J, Budu-Aggrey A, et al. Exporing the link between genetic predictors of cardiovascular disease and psoriasis. JAMACardiol. Published online September 18, 2024. doi:10.1001/jamacardio.2024.2859
CAD (Agaram et al)
Contributing studies	Number of participants
deCODE	356875
EPIC-CVD	22430
GerMIFS5	3929
GerMIFS6	2825
GerMIFS7	6524
Greek Coronary Disease cohort	1485
HUNT	69635
Mass General Brigham Biobank	17544
TIMI	26737
UK Biobank	472335
Stroke (Mishra et al)
Contributing studies	Number of participants
AGES	2996
ARIC_EA*	8832
ASPREE**	12799
CADISP	9814
CCHS (DK)**	8228
CHS_EA*	3268
DANISH_TR**	976
DECODE	259520
EPICCVD*	17860
EPOZ_EA*	404
EstBB**	35641
FHS_EA*	8326
FINNGEN_HOSPITAL**	171548
FINNGEN_Population**	12681
FINRISK**	21443
GEISINGER**	8668
Generacion**	8695
German_Ber_Mun_Wur**	12490
Glasgow	2374
HABC*	254
HUNT**	69635
HVH1	2582
HVH2	124
ICH	3026
INTERSTROKE EUR	2685
MDC	5127
MESA*	2319
METASTROKE	29633
NL_EA(Future&PSI&Odyssey§)**	4987
PROSPERlogistic_EA*	4606
RS1_EA*	6032
RS2_EA*	2072
RS3_EA**	2961
SAHLSIS	894
SHIP*	2017
SIFAP	2806
SIGN	25713
SiGN (WHI)**	0
SMART*	5959
threeCities_EA*	6255
UKBiobank	372351
UTARTU-EstBB**	124194
WGHS_EA*	23294
Young Lacunar DNA	2371
Psoriasis (Dand et al)
Contributing studies	Number of participants
BSTOP	10764
CASP	2694
Erlangen	6805
Estonia	899
Estonian Biobank	36612
Genizon	1753
HUNT	68050
Kiel (GSA)	5840
Manchester	12658
Michigan (Exomechip)	7737
Michigan (GSA)	787
Newfoundland	540
PsA GWAS	2830
Scotland	1262
Toronto (GSA)	911
UCSF	1248
UK Biobank	326168
WTCCC2	7346
Acne (Mitchell et al)
Contributing studies	Number of participants
ALSPAC	3965
FinnGen	131881
Harvard (HuCore2)	7077
Harvard (IlluminaHumanHap)	1251
Harvard (OmniExpress)	3132
Harvard (OncoArray)	5205
HUNT	69046
KCL*	26722
Mass General Brigham Biobank	20046
NTR (Adults)	3091
NTR (Teen)	3017
QIMR (Self-report)	7086
QIMR (Clinical)	2606
UK Biobank	331271
Atopic dermatitis (Budu-Aggrey et al)
Contributing studies	Number of participants
ALSPAC	5158
B58C	5478
BAMSE (wave1)	409
BAMSE (wave2)	1958
CAMP	581
CATSS	6179
CHOP	2512
COPSAC2000	336
COPSAC2010	618
DANFUND	6562
DNBC	1631
ECRHS	2195
Estonian Biobank	166716
FINNGEN	135512
GENEVA_AFFY	1821
GENEVA_ILLUMINA	1776
GENUFADext (SHIP1)	2084
GENUFAD (SHIP2)	2051
GERA	77838
GINILISAsouth	1307
GINILISAnorth	582
HEALTH cohorts	4789
HUNT	49207
INMA	844
IOW	863
MAAS	612
MAS_HNR	483
MoBa_children	22713
NCRC_ADC	2369
NFBC66	3465
NTR	1466
PIAMA	1919
The Raine Study	1376
SALTY	2357
SAPALDIA_HRC	2723
SAPALDIA_1000G	976
SWS	1773
TwinGene	3834
TwinsUK	2875
UK Biobank	337034
Asthma (Han et al)
Contributing studies	Number of participants
Australian Asthma Genetics Consortium	5967
Canadian Asthma Primary Prevention Study (childhood onset)	422
Canadian Asthma Primary Prevention Study (adult onset)	344
Study of Asthma Genes and the Environment (childhood onset)	524
Study of Asthma Genes and the Environment (adult onset)	498
Saguenay-Lac-Saint Jean Study (childhood onset)	763
Saguenay-Lac-Saint Jean Study (adult onset)	436
Framingham Heart Study	7260
Northern Finland Birth Cohort 1966	3866
EPIC-Norfolk obese cases	1033
EPIC-Norfolk population based	2221
FINRISK + Health 2000 (H2000) +Helsinki Birth Cohort (HBC) + Young Finns Study (YFS)	7478
Atherosclerosis Risk in Communities Study (ARIC)	1235
Corornary Artery Risk Development in Young Adults (CARDIA)	424
Jackson Heart Study (JHS)	1665
Multi-Ethnic Study of Atherosclerosis (MESA)	2569
Multi-Ethnic Study of Atherosclerosis (MESA)	2648
Atherosclerosis Risk in Communities Study (ARIC)	10166
Cardiovascular Health Study (CHS)	3237
deCODE Genetics	35083
Cophenhagen Study on Asthma in Childdhood	310
Danish National Birth Cohort	963
GENERATION R	1950
LISA Plus & GINI Plus (German Infant Nutritional Intervention Program) Birth Cohorts	1048
Manchester Asthma and Allergy Study	862
Western Australian Pregnancy (Raine) Cohort	1198
British 1958 Birth Cohort	6491
CAG/CSGA/SARP-EUAM	1423
Children'Health Study (CHS) Hispanic White	1398
CAG/CSGA/SARP-AFAM	1095
Genomic Research on Asthma in the African Diaspora	935
Study of Asthma Phenotypes and Pharmacogenomics Interactions by Race Ethnicity	281
Children'Health Study (CHS) Non-Hispanic white	1602
Japanese Childhood Onset Asthma in Adult Asthma research	3605
Japan Pediatric Asthma Consortium	1610
Epidemiological study on the Genetics and Environment of Asthma (childhood-onset asthma)	1080
Epidemiological study on the Genetics and Environment of Asthma (adult-onset asthma)	848
Avon Longitudinal Study of Parents and Children	1216
European Community Respiratory Health Survey (childhood-onset asthma)	899
European Community Respiratory Health Survey (adult-onset asthma)	1311
Barn Allergy Milieu Stockholm Epidemiology	485
Busselton study (childhood-onset asthma)	578
Busselton study (adult-onset asthma)	629
Gabriel Advanced Surveys	1692
Kursk State Medical University study (childhood-onset asthma)	228
Kursk State Medical University study (adult-onset asthma)	340
Medical Research Council Asthma UK Center in Allergic Mechanisms of Asthma (MRCA-UK)	576
German Multicentre Asthma Genetics in Childhood Study (MAGICS) and Multicentre Allergy Study (MAS)	1202
The Prevention and Incidence of Asthma and Mite Allergy birth cohort study	359
Swiss study on Air Pollution And Lung Disease in Adults (childhood-onset asthma)	593
Swiss study on Air Pollution And Lung Disease in Adults (adult-onset asthma)	928
TOMSK study (childhood-onset asthma)	288
TOMSK study (adult-onset asthma)	393
UFA region study (childhood-onset asthma)	478
UFA region study (adult-onset asthma)	200
Industrial Cohorts / Agricultural exposures	683
Industrial Cohorts / Wood exposure	219
Industrial Cohorts / Wheat and amylase exposures (bakers)	263
Industrial Cohorts / Isocyanate exposure	62
Severe asthma study	1264
The Netherlands Twin Register	2867
Rotterdam Study 1	4805
Rotterdam Study 2	1683
Rotterdam Study 3	1806
Dutch Asthma GWAS 1 Family-Based	932
Dutch Asthma GWAS 2 Case-Control	969
Coeliac disease (Dubois et al)
Contributing studies	Number of participants
UK genome wide association scan collection	778
Celiac UK membership and UK genome wide association scan collection	4936
Dutch CD cohort	2478
Italian cohort	1131
Finnish cohort	1829
Multiple sclerosis (Patsopoulos et al)
Contributing studies	Number of participants
UKP (287)
UKW (482)
UKN (324)
UKC (771)
USC (390)
USB (568)
USL (335)
UST (107)
AUS (794)
IRE (61)
POL (58)
HAM (47)
GER (53)
TUM (1002)
FRA (479)
BEL (546)
RAF (379)
ITA (366)
SPN (205)
FIN (583)
NOR (953)
DEN (332)
SWE (691)
58B (2674)
NBS (2501)
550 CHOP (2464)
610 CHOP (2160)
CNG (1118)
KORA (436)
Popgen (465)
Italy (571)
555 CHOP (746)
HealthMet (2165)
Swedish (655)
SWE (527)
SwedishBC (746)
Norwegian (121)
Rheumatoid arthritis (Okada et al)
Contributing studies	Number of participants
BRASS	2114
CANADA	2143
EIRA	2141
NARAC1	2054
NARAC2	7499
WTCCC	12027
RACH-UK	7727
RACI-US	3129
RACI-SE-E	1857
RACI-SE-U	1484
RACI-NL	2304
RACI-ES	796
RACH-i2b2	2745
ReAct	1079
Dutch (AMC, BeSt, LUMC, DREAM)	2856
ACR-REF (BRAGGSS, BRAGGSS2, ERA, KI, TEAR)	611
CORRONA	2732
Vanderbilt	2986
Crohns disease, ulcerative colitis, inflammatory bowel disease (De Lange et al)
Contributing studies	Number of participants
UK low coverage whole genome sequencing IBD study
UK HumanCoreExome genotyped IBD study
IIBDGC genotyped CD study (summary statistics)
IIBDGC genotyped UC study (summary statistics)
IIBDGC genotyped IBD study (summary statistics)
